# Supplementary material for: Human dyskerin binds to cytoplasmic H/ACA-box-containing transcripts affecting nuclear hormone receptor dependence
Source: Genome Biol. 2022 Aug 22;23:177. doi: 10.1186/s13059-022-02746-3 (PMC9394076; doi:10.1186/s13059-022-02746-3)
Supplement: Supplementary file 2 — Additional file 2: Table S1. RIP-seq transcripts correspondences. [file 13059_2022_2746_MOESM2_ESM.xlsx]

## Sheet: Table
								Motif correspondences to eCLIP DKC1 binding sites
transcript_id	gene_id	classes	SNORT	symbol		eCLIP Correspondences		1-GUGUGUGUGUGUGUG	2-CGGCGGCSGCGGCGG	3-UCAUCGAGR	4-AAAAAAAAARAAAAA	5-GAGGCUGAGGCAGGA	6-GAGGAGGAGGAAG	7-AAAUAAAW	8-ACCAGCCUGGCCAAC	9-CGCCGCCGCCGC	10-CCUGUAAUCCCAGCA	11-UDUUUUUUUUUUUU	12-CCUCAGCCUCC	13-GAWGAUGAH	20-CUCACUGCAACCUC		NMD dependent	RMBase psi sites corresponcendes
ENST00000545511	ENSG00000081760.16	retained_intron		AACS		1		0	0	0	0	0	0	0	0	0	0	0	0	0	0		0	0
ENST00000392952	ENSG00000099204.18	protein_coding		ABLIM1		0		0	0	0	0	0	0	0	0	0	0	0	0	0	0		1	0
ENST00000392955	ENSG00000099204.18	protein_coding		ABLIM1		0		0	0	0	0	0	0	0	0	0	0	0	0	0	0		0	0
ENST00000533213	ENSG00000099204.18	protein_coding		ABLIM1		0		0	0	0	0	0	0	0	0	0	0	0	0	0	0		0	0
ENST00000422822	ENSG00000224116.6	antisense		AC005027.4		0		0	0	0	0	0	0	0	0	0	0	0	0	0	0		0	0
ENST00000445520	ENSG00000231312.6	antisense		AC007246.3		0		0	0	0	0	0	0	0	0	0	0	0	0	0	0		0	0
ENST00000569039	ENSG00000238045.9	antisense		AC009133.12		0		0	0	0	0	0	0	0	0	0	0	0	0	0	0		0	0
ENST00000564980	ENSG00000238045.9	antisense		AC009133.12		0		0	0	0	0	0	0	0	0	0	0	0	0	0	0		0	0
ENST00000575922	ENSG00000260005.6	antisense		AC027601.1		0		0	0	0	0	0	0	0	0	0	0	0	0	0	0		0	0
ENST00000542485	ENSG00000135503.12	protein_coding		ACVR1B		0		0	0	0	0	0	0	0	0	0	0	0	0	0	0		0	0
ENST00000481058	ENSG00000168615.11	retained_intron		ADAM9		0		0	0	0	0	0	0	0	0	0	0	0	0	0	0		0	0
ENST00000481060	ENSG00000163638.13	protein_coding		ADAMTS9		0		0	0	0	0	0	0	0	0	0	0	0	0	0	0		0	0
ENST00000485462	ENSG00000163050.16	processed_transcript		ADCK3		0		0	0	0	0	0	0	0	0	0	0	0	0	0	0		0	0
ENST00000534464	ENSG00000148926.9	protein_coding		ADM		0		0	0	0	0	0	0	0	0	0	0	0	0	0	0		0	0
ENST00000525867	ENSG00000255020.1	antisense		AF131216.5		0		0	0	0	0	0	0	0	0	0	0	0	0	0	0		0	0
ENST00000518327	ENSG00000155189.11	protein_coding		AGPAT5		0		0	0	0	0	0	0	0	0	0	0	0	0	0	0		0	0
ENST00000461111	ENSG00000188157.14	retained_intron		AGRN		0		1	0	0	0	0	0	0	0	0	0	0	0	0	0		0	0
ENST00000247291	ENSG00000126878.12	protein_coding		AIF1L		0		0	0	0	0	0	0	0	0	0	0	0	0	0	0		0	0
ENST00000372300	ENSG00000126878.12	protein_coding		AIF1L		0		0	0	0	0	0	0	0	0	0	0	0	0	0	0		0	0
ENST00000446189	ENSG00000174574.15	protein_coding		AKIRIN1		0		0	0	0	0	0	0	0	0	0	0	0	0	0	0		0	0
ENST00000557552	ENSG00000142208.15	retained_intron		AKT1		1		0	0	0	0	0	0	0	0	0	0	0	0	0	0		0	0
ENST00000489375	ENSG00000105221.16	nonsense_mediated_decay		AKT2		0		0	0	0	0	0	0	0	0	0	0	0	0	0	0		0	0
ENST00000476266	ENSG00000105221.16	retained_intron		AKT2		0		0	0	0	0	0	0	0	0	0	0	0	0	0	0		0	0
ENST00000584350	ENSG00000196704.11	nonsense_mediated_decay		AMZ2		0		0	0	0	0	0	0	0	0	0	0	0	0	0	0		0	0
ENST00000436748	ENSG00000143401.14	protein_coding		ANP32E		0		0	0	0	0	0	0	0	0	0	0	0	0	0	0		0	0
ENST00000553001	ENSG00000265590.9	protein_coding		AP000275.65		0		0	0	0	0	0	0	0	0	0	0	0	0	0	0		0	0
ENST00000494313	ENSG00000165272.15	retained_intron		AQP3		0		0	0	0	0	0	0	0	0	0	0	0	0	0	0		0	0
ENST00000297991	ENSG00000165272.15	protein_coding		AQP3		0		0	0	0	0	0	0	0	0	0	0	0	0	0	0		0	0
ENST00000256682	ENSG00000134287.9	protein_coding		ARF3		0		0	0	0	0	0	0	0	0	0	0	0	0	0	0		0	0
ENST00000390645	ENSG00000188042.7	protein_coding		ARL4C		0		0	0	0	0	0	0	0	0	0	0	0	0	0	0		0	0
ENST00000323716	ENSG00000170632.13	protein_coding		ARMC10		0		0	0	0	0	0	0	0	0	0	0	0	0	0	0		0	0
ENST00000428183	ENSG00000170632.13	protein_coding		ARMC10		0		0	0	0	0	0	0	0	0	0	0	0	0	0	0		0	0
ENST00000541300	ENSG00000170632.13	protein_coding		ARMC10		0		0	0	0	0	0	0	0	0	0	0	0	0	0	0		0	0
ENST00000454559	ENSG00000170632.13	protein_coding		ARMC10		0		0	0	0	0	0	0	0	0	0	0	0	0	0	0		1	0
ENST00000460495	ENSG00000114098.17	retained_intron		ARMC8		0		0	0	0	0	0	0	0	0	0	0	0	0	0	0		0	0
ENST00000495294	ENSG00000006756.15	processed_transcript		ARSD		0		0	0	0	0	0	0	0	0	0	0	0	0	0	0		0	0
ENST00000474434	ENSG00000188611.14	nonsense_mediated_decay		ASAH2		0		0	0	0	0	0	0	0	0	0	0	0	0	0	0		0	0
ENST00000374007	ENSG00000204147.10	protein_coding		ASAH2B		0		0	0	0	0	0	0	0	0	0	0	0	0	0	0		0	0
ENST00000645350	ENSG00000204147.10	nonsense_mediated_decay		ASAH2B		0		0	0	0	0	0	0	0	0	0	0	0	0	0	0		0	0
ENST00000369143	ENSG00000112249.13	protein_coding		ASCC3		0		0	0	0	0	0	0	0	0	0	0	0	0	0	0		0	0
ENST00000577733	ENSG00000169696.15	retained_intron		ASPSCR1		1		1	0	0	0	0	0	0	0	0	0	1	0	0	0		0	0
ENST00000345739	ENSG00000115966.16	protein_coding		ATF2		0		0	0	0	0	0	0	0	0	0	0	0	0	0	0		1	0
ENST00000426833	ENSG00000115966.16	protein_coding		ATF2		0		0	0	0	0	0	0	0	0	0	0	0	0	0	0		0	0
ENST00000409437	ENSG00000115966.16	protein_coding		ATF2		0		0	0	0	0	0	0	0	0	0	0	0	0	0	0		0	0
ENST00000264110	ENSG00000115966.16	protein_coding		ATF2		0		0	0	0	0	0	0	0	0	0	0	0	0	0	0		0	0
ENST00000600336	ENSG00000169136.10	protein_coding		ATF5		0		0	0	0	0	0	0	0	0	0	0	0	0	0	0		0	0
ENST00000576957	ENSG00000074370.17	retained_intron		ATP2A3		0		0	0	0	0	0	0	0	0	0	0	0	0	0	0		0	0
ENST00000565835	ENSG00000159720.11	protein_coding		ATP6V0D1		0		0	0	0	0	0	0	0	0	0	0	0	0	0	0		0	0
ENST00000290949	ENSG00000159720.11	protein_coding		ATP6V0D1		0		0	0	0	0	0	0	0	0	0	0	0	0	0	0		0	0
ENST00000311637	ENSG00000054793.13	protein_coding		ATP9A		0		0	0	0	0	0	0	0	0	0	0	0	0	0	0		0	0
ENST00000338821	ENSG00000054793.13	protein_coding		ATP9A		0		0	0	0	0	0	0	0	0	0	0	0	0	0	0		0	0
ENST00000375976	ENSG00000204463.12	protein_coding		BAG6		1		1	0	0	0	0	0	0	0	0	0	0	0	0	0		0	0
ENST00000551812	ENSG00000076108.11	protein_coding		BAZ2A		1		1	0	0	0	0	0	0	0	0	0	0	0	0	0		0	0
ENST00000563038	ENSG00000050820.16	retained_intron		BCAR1		1		1	0	0	0	0	0	0	0	0	0	0	0	0	0		0	0
ENST00000432926	ENSG00000110987.8	retained_intron		BCL7A		0		0	0	0	0	0	0	0	0	0	0	0	0	0	0		0	0
ENST00000261822	ENSG00000110987.8	protein_coding		BCL7A		1		1	0	0	0	0	0	0	0	0	0	0	0	0	0		0	0
ENST00000256495	ENSG00000134107.4	protein_coding		BHLHE40		1		0	0	0	0	0	0	0	0	0	0	0	0	0	0		0	0
ENST00000373537	ENSG00000166619.12	protein_coding		BLCAP		0		0	0	0	0	0	0	0	0	0	0	0	0	0	0		0	0
ENST00000495794	ENSG00000028310.17	retained_intron		BRD9		1		0	0	0	0	0	0	0	0	0	0	0	0	0	0		0	0
ENST00000546997	ENSG00000185024.16	retained_intron		BRF1		0		0	0	0	0	0	0	0	0	0	0	0	0	0	0		0	0
ENST00000525127	ENSG00000174744.13	retained_intron		BRMS1		0		0	0	0	0	0	0	0	0	0	0	0	0	0	0		0	0
ENST00000489308	ENSG00000134717.17	protein_coding		BTF3L4		0		0	0	0	0	0	0	0	0	0	0	0	0	0	0		0	0
ENST00000472944	ENSG00000134717.17	protein_coding		BTF3L4		0		0	0	0	0	0	0	0	0	0	0	0	0	0	0		0	0
ENST00000478175	ENSG00000169679.14	processed_transcript		BUB1		1		0	0	0	0	0	0	0	0	0	0	0	0	0	0		0	0
ENST00000270815	ENSG00000142686.7	protein_coding		C1orf216		0		0	0	0	0	0	0	0	0	0	0	0	0	0	0		0	0
ENST00000374023	ENSG00000196821.9	protein_coding		C6orf106		0		0	0	0	0	0	0	0	0	0	0	0	0	0	0		0	0
ENST00000316948	ENSG00000160325.14	protein_coding		CACFD1		0		0	0	0	0	0	0	0	0	0	0	0	0	0	0		0	0
ENST00000291722	ENSG00000160325.14	protein_coding		CACFD1		0		0	0	0	0	0	0	0	0	0	0	0	0	0	0		0	0
ENST00000626705	ENSG00000198668.10	protein_coding		CALM1		0		0	0	0	0	0	0	0	0	0	0	0	0	0	0		0	0
ENST00000492173	ENSG00000130940.14	retained_intron		CASZ1		0		0	0	0	0	0	0	0	0	0	0	0	0	0	0		0	0
ENST00000265872	ENSG00000060339.13	protein_coding		CCAR1		0		0	0	0	0	0	0	0	0	0	0	0	0	0	0		1	0
ENST00000221922	ENSG00000105321.13	protein_coding		CCDC9		1		0	0	0	0	0	0	0	0	0	0	0	0	0	0		0	0
ENST00000595659	ENSG00000105321.13	protein_coding		CCDC9		0		0	0	0	0	0	0	0	0	0	0	0	0	0	0		0	0
ENST00000599398	ENSG00000105321.13	protein_coding		CCDC9		0		0	0	0	0	0	0	0	0	0	0	0	0	0	0		0	0
ENST00000561077	ENSG00000157456.7	retained_intron		CCNB2		0		0	0	0	0	0	0	0	0	0	0	0	0	0	0		0	0
ENST00000534763	ENSG00000173992.8	protein_coding		CCS		0		0	0	0	0	0	0	0	0	0	0	0	0	0	0		0	0
ENST00000275080	ENSG00000135535.16	protein_coding		CD164		0		0	0	0	0	0	0	0	0	0	0	0	0	0	0		0	0
ENST00000504373	ENSG00000135535.16	protein_coding		CD164		0		0	0	0	0	0	0	0	0	0	0	0	0	0	0		0	0
ENST00000392619	ENSG00000186407.6	protein_coding		CD300E		0		0	0	0	0	0	0	0	0	0	0	0	0	0	0		0	0
ENST00000562836	ENSG00000039068.18	processed_transcript		CDH1		0		0	0	0	0	0	0	0	0	0	0	0	0	0	0		0	0
ENST00000467166	ENSG00000105810.9	retained_intron		CDK6		0		0	0	0	0	0	0	0	0	0	0	0	0	0	0		1	0
ENST00000536792	ENSG00000132964.11	nonsense_mediated_decay		CDK8		1		1	0	0	0	0	0	0	0	0	0	0	0	0	0		0	0
ENST00000489306	ENSG00000115816.14	retained_intron		CEBPZ		0		0	0	0	0	0	0	0	0	0	0	0	0	0	0		0	0
ENST00000369720	ENSG00000197748.12	protein_coding		CFAP43		0		0	0	0	0	0	0	0	0	0	0	0	0	0	0		0	0
ENST00000643561	ENSG00000145354.10	nonsense_mediated_decay		CISD2		0		0	0	0	0	0	0	0	0	0	0	0	0	0	0		0	0
ENST00000397587	ENSG00000074054.18	protein_coding		CLASP1		1		1	0	0	0	0	0	0	0	0	0	1	0	0	0		0	0
ENST00000541377	ENSG00000074054.18	protein_coding		CLASP1		1		1	0	0	0	0	0	0	0	0	0	1	0	0	0		0	0
ENST00000409078	ENSG00000074054.18	protein_coding		CLASP1		1		0	0	0	0	0	0	0	0	0	0	0	0	0	0		1	0
ENST00000646274	ENSG00000074054.18	protein_coding		CLASP1		1		0	0	0	0	0	0	0	0	0	0	0	0	0	0		0	0
ENST00000348264	ENSG00000121940.15	protein_coding		CLCC1		0		0	0	0	0	0	0	0	0	0	0	0	0	0	0		0	0
ENST00000249806	ENSG00000128973.12	protein_coding		CLN6		0		0	0	0	0	0	0	0	0	0	0	0	0	0	0		1	0
ENST00000331222	ENSG00000182372.9	protein_coding		CLN8		0		0	0	0	0	0	0	0	0	0	0	0	0	0	0		0	0
ENST00000507195	ENSG00000049656.13	processed_transcript		CLPTM1L		0		0	0	0	0	0	0	0	0	0	0	0	0	0	0		0	0
ENST00000412649	ENSG00000070371.15	retained_intron		CLTCL1		1		0	0	0	0	0	0	0	0	0	0	0	0	0	0		0	0
ENST00000441626	ENSG00000169714.16	protein_coding		CNBP		0		0	0	0	0	0	0	0	0	0	0	0	0	0	0		0	0
ENST00000620578	ENSG00000144524.17	protein_coding		COPS7B		0		0	0	0	0	0	0	0	0	0	0	0	0	0	0		0	0
ENST00000359546	ENSG00000145920.14	protein_coding		CPLX2		0		0	0	0	0	0	0	0	0	0	0	0	0	0	0		0	0
ENST00000452070	ENSG00000163703.17	protein_coding		CRELD1		0		0	0	0	0	0	0	0	0	0	0	0	0	0	0		0	0
ENST00000444954	ENSG00000184164.14	processed_transcript		CRELD2		0		0	0	0	0	0	0	0	0	0	0	0	0	0	0		0	0
ENST00000548309	ENSG00000182809.10	processed_transcript		CRIP2		0		0	0	0	0	0	0	0	0	0	0	0	0	0	0		0	0
ENST00000443527	ENSG00000121671.11	protein_coding		CRY2		0		0	0	0	0	0	0	0	0	0	0	0	0	0	0		0	0
ENST00000616623	ENSG00000121671.11	protein_coding		CRY2		0		0	0	0	0	0	0	0	0	0	0	0	0	0	0		0	0
ENST00000609084	ENSG00000100058.12	processed_transcript		CRYBB2P1		0		0	0	0	0	0	0	0	0	0	0	0	0	0	0		0	0
ENST00000396832	ENSG00000213923.11	protein_coding		CSNK1E		0		0	0	0	0	0	0	0	0	0	0	0	0	0	0		0	0
ENST00000563307	ENSG00000070770.8	protein_coding		CSNK2A2		0		0	0	0	0	0	0	0	0	0	0	0	0	0	0		0	0
ENST00000501056	ENSG00000244921.2	processed_pseudogene		CTB-36O1.7		0		0	0	0	0	0	0	0	0	0	0	0	0	0	0		0	0
ENST00000509644	ENSG00000280987.4	protein_coding		CTB-43P18.3		0		0	0	0	0	0	0	0	0	0	0	0	0	0	0		0	0
ENST00000623091	ENSG00000278970.1	TEC		CTC-205M6.3		0		0	0	0	0	0	0	0	0	0	0	0	0	0	0		0	0
ENST00000625110	ENSG00000280351.2	TEC		CTD-2561B21.8		0		0	0	0	0	0	0	0	0	0	0	0	0	0	0		0	0
ENST00000549039	ENSG00000175215.10	protein_coding		CTDSP2		0		0	0	0	0	0	0	0	0	0	0	0	0	0	0		0	0
ENST00000548823	ENSG00000175215.10	protein_coding		CTDSP2		0		0	0	0	0	0	0	0	0	0	0	0	0	0	0		0	0
ENST00000547169	ENSG00000175215.10	retained_intron		CTDSP2		0		0	0	0	0	0	0	0	0	0	0	0	0	0	0		0	0
ENST00000637937	ENSG00000117984.13	processed_transcript		CTSD		1		0	0	0	0	0	0	0	0	0	0	0	0	0	0		0	0
ENST00000511457	ENSG00000171604.11	protein_coding		CXXC5		0		0	0	0	0	0	0	0	0	0	0	0	0	0	0		0	0
ENST00000581573	ENSG00000008283.15	protein_coding		CYB561		0		0	0	0	0	0	0	0	0	0	0	0	0	0	0		0	0
ENST00000553307	ENSG00000100592.15	retained_intron		DAAM1		0		0	0	0	0	0	0	0	0	0	0	0	0	0	0		0	0
ENST00000472831	ENSG00000113758.13	retained_intron		DBN1		0		0	0	0	0	0	0	0	0	0	0	0	0	0	0		0	0
ENST00000361264	ENSG00000198876.12	protein_coding		DCAF12		0		0	0	0	0	0	0	0	0	0	0	0	0	0	0		0	0
ENST00000489398	ENSG00000143164.15	retained_intron		DCAF6		0		0	0	0	0	0	0	0	0	0	0	0	0	0	0		0	0
ENST00000451943	ENSG00000167986.13	retained_intron		DDB1		0		0	0	0	0	0	0	0	0	0	0	0	0	0	0		0	0
ENST00000548786	ENSG00000123064.12	retained_intron		DDX54		0		0	0	0	0	0	0	0	0	0	0	0	0	0	0		0	0
ENST00000374059	ENSG00000095397.13	protein_coding		DFNB31		1		0	0	0	0	0	0	0	0	0	0	0	0	0	0		0	0
ENST00000323469	ENSG00000176490.4	protein_coding		DIRAS1		0		0	0	0	0	0	0	0	0	0	0	0	0	0	0		1	0
ENST00000475966	ENSG00000130826.17	processed_transcript	SNORT	DKC1		1		0	0	0	0	0	0	0	0	0	0	0	0	0	0		0	0
ENST00000246949	ENSG00000213918.10	protein_coding		DNASE1		1		0	0	0	0	0	0	0	0	0	0	0	0	0	0		1	0
ENST00000392250	ENSG00000178904.18	protein_coding		DPY19L3		0		0	0	0	0	0	0	0	0	0	0	0	0	0	0		0	0
ENST00000603795	ENSG00000112679.14	nonsense_mediated_decay		DUSP22		1		1	0	0	0	0	0	0	0	0	0	0	0	0	0		0	0
ENST00000419235	ENSG00000112679.14	protein_coding		DUSP22		1		1	0	0	0	0	0	0	0	0	0	0	0	0	0		0	0
ENST00000576439	ENSG00000004975.11	retained_intron		DVL2		0		0	0	0	0	0	0	0	0	0	0	0	0	0	0		0	0
ENST00000579991	ENSG00000264364.2	protein_coding		DYNLL2		0		0	0	0	0	0	0	0	0	0	0	0	0	0	0		0	0
ENST00000644942	ENSG00000157540.20	protein_coding		DYRK1A		0		0	0	0	0	0	0	0	0	0	0	0	0	0	0		0	0
ENST00000396842	ENSG00000144597.13	protein_coding		EAF1		0		0	0	0	0	0	0	0	0	0	0	0	0	0	0		0	0
ENST00000592571	ENSG00000130159.13	nonsense_mediated_decay		ECSIT		0		0	0	0	0	0	0	0	0	0	0	0	0	0	0		0	0
ENST00000532986	ENSG00000254772.9	processed_transcript		EEF1G		0		0	0	0	0	0	0	0	0	0	0	0	0	0	0		0	0
ENST00000522910	ENSG00000179388.8	protein_coding		EGR3		0		0	0	0	0	0	0	0	0	0	0	0	0	0	0		0	0
ENST00000465670	ENSG00000106263.17	retained_intron		EIF3B		0		0	0	0	0	0	0	0	0	0	0	0	0	0	0		0	0
ENST00000581841	ENSG00000161960.14	retained_intron	SNORT	EIF4A1		1		0	0	0	0	0	0	0	0	0	0	0	0	0	0		0	0
ENST00000584054	ENSG00000161960.14	retained_intron	SNORT	EIF4A1		1		0	0	0	0	0	0	0	0	0	0	0	0	0	0		0	0
ENST00000578324	ENSG00000161960.14	retained_intron	SNORT	EIF4A1		1		0	0	0	0	0	0	0	0	0	0	0	0	0	0		0	0
ENST00000579085	ENSG00000161960.14	retained_intron	SNORT	EIF4A1		1		0	0	0	0	0	0	0	0	0	0	0	0	0	0		0	0
ENST00000468362	ENSG00000156976.16	retained_intron	SNORT	EIF4A2		1		0	0	0	0	0	0	0	0	0	0	0	0	0	0		0	0
ENST00000475409	ENSG00000156976.16	retained_intron	SNORT	EIF4A2		1		0	0	0	0	0	0	0	0	0	0	0	0	0	0		0	0
ENST00000494445	ENSG00000156976.16	retained_intron	SNORT	EIF4A2		1		0	0	0	0	0	0	1	0	0	0	0	0	0	0		0	0
ENST00000485101	ENSG00000156976.16	retained_intron	SNORT	EIF4A2		1		0	0	0	0	0	0	1	0	0	0	0	0	0	0		0	0
ENST00000409098	ENSG00000135930.13	protein_coding		EIF4E2		0		0	0	0	0	0	0	0	0	0	0	0	0	0	0		0	0
ENST00000409514	ENSG00000135930.13	protein_coding		EIF4E2		0		0	0	0	0	0	0	0	0	0	0	0	0	0	0		1	0
ENST00000559923	ENSG00000100664.10	retained_intron		EIF5		0		0	0	0	0	0	0	0	0	0	0	0	0	0	0		0	0
ENST00000252445	ENSG00000130165.10	protein_coding		ELOF1		1		1	0	0	0	0	0	0	0	0	0	0	0	0	0		0	0
ENST00000587806	ENSG00000130165.10	protein_coding		ELOF1		1		1	0	0	0	0	0	0	0	0	0	0	0	0	1		0	0
ENST00000456133	ENSG00000119888.10	nonsense_mediated_decay		EPCAM		0		0	0	0	0	0	0	0	0	0	0	0	0	0	0		0	0
ENST00000555373	ENSG00000100632.10	protein_coding		ERH		0		0	0	0	0	0	0	0	0	0	0	0	0	0	0		0	0
ENST00000557016	ENSG00000100632.10	protein_coding		ERH		0		0	0	0	0	0	0	0	0	0	0	0	0	0	0		0	0
ENST00000468670	ENSG00000173153.13	protein_coding		ESRRA		0		0	0	0	0	0	0	0	0	0	0	0	0	0	0		0	0
ENST00000560816	ENSG00000140374.15	processed_transcript		ETFA		0		0	0	0	0	0	0	0	0	0	0	0	0	0	0		0	0
ENST00000368026	ENSG00000158769.17	protein_coding		F11R		0		0	0	0	0	0	0	0	0	0	0	0	0	0	0		0	0
ENST00000621309	ENSG00000158769.17	protein_coding		F11R		0		0	0	0	0	0	0	0	0	0	0	0	0	0	0		0	0
ENST00000558256	ENSG00000283597.2	processed_transcript		FAM169B		0		0	0	0	0	0	0	0	0	0	0	0	0	0	0		0	0
ENST00000357260	ENSG00000197852.10	protein_coding		FAM212B		0		0	0	0	0	0	0	0	0	0	0	0	0	0	0		0	0
ENST00000379087	ENSG00000164970.14	protein_coding		FAM219A		0		0	0	0	0	0	0	0	0	0	0	0	0	0	0		0	0
ENST00000297620	ENSG00000164970.14	protein_coding		FAM219A		0		0	0	0	0	0	0	0	0	0	0	0	0	0	0		0	0
ENST00000379081	ENSG00000164970.14	protein_coding		FAM219A		0		0	0	0	0	0	0	0	0	0	0	0	0	0	0		0	0
ENST00000379089	ENSG00000164970.14	protein_coding		FAM219A		0		0	0	0	0	0	0	0	0	0	0	0	0	0	0		0	0
ENST00000239906	ENSG00000120709.10	protein_coding		FAM53C		1		0	0	0	0	0	0	1	0	0	0	0	0	0	0		0	0
ENST00000456942	ENSG00000203780.10	protein_coding		FANK1		0		0	0	0	0	0	0	0	0	0	0	0	0	0	0		0	0
ENST00000490590	ENSG00000138399.17	processed_transcript		FASTKD1		0		0	0	0	0	0	0	0	0	0	0	0	0	0	0		0	0
ENST00000265094	ENSG00000072803.17	protein_coding		FBXW11		0		0	0	0	0	0	0	0	0	0	0	0	0	0	0		0	0
ENST00000430285	ENSG00000160867.14	nonsense_mediated_decay		FGFR4		0		0	0	0	0	0	0	0	0	0	0	0	0	0	0		0	0
ENST00000569085	ENSG00000135723.13	retained_intron		FHOD1		0		0	0	0	0	0	0	0	0	0	0	0	0	0	0		0	0
ENST00000258201	ENSG00000135723.13	protein_coding		FHOD1		0		0	0	0	0	0	0	0	0	0	0	0	0	0	0		0	0
ENST00000418354	ENSG00000122642.10	protein_coding		FKBP9		0		0	0	0	0	0	0	0	0	0	0	0	0	0	0		0	0
ENST00000608055	ENSG00000151702.16	retained_intron		FLI1		0		0	0	0	0	0	0	0	0	0	0	0	0	0	0		0	0
ENST00000238667	ENSG00000119686.9	protein_coding		FLVCR2		0		0	0	0	0	0	0	0	0	0	0	0	0	0	0		0	0
ENST00000361776	ENSG00000198815.8	protein_coding		FOXJ3		0		0	0	0	0	0	0	0	0	0	0	0	0	0	0		0	0
ENST00000372571	ENSG00000198815.8	protein_coding		FOXJ3		0		0	0	0	0	0	0	0	0	0	0	0	0	0	0		0	0
ENST00000545068	ENSG00000198815.8	protein_coding		FOXJ3		0		0	0	0	0	0	0	0	0	0	0	0	0	0	0		0	0
ENST00000621208	ENSG00000172159.15	protein_coding		FRMD3		0		0	0	0	0	0	0	0	0	0	0	0	0	0	0		0	0
ENST00000304195	ENSG00000172159.15	protein_coding		FRMD3		0		0	0	0	0	0	0	0	0	0	0	0	0	0	0		0	0
ENST00000407040	ENSG00000122687.17	protein_coding		FTSJ2		0		0	0	0	0	0	0	0	0	0	0	0	0	0	0		0	0
ENST00000527717	ENSG00000137726.16	protein_coding		FXYD6		0		0	0	0	0	0	0	0	0	0	0	0	0	0	0		0	0
ENST00000526014	ENSG00000137726.16	protein_coding		FXYD6		0		0	0	0	0	0	0	0	0	0	0	0	0	0	0		0	0
ENST00000260282	ENSG00000137726.16	protein_coding		FXYD6		0		0	0	0	0	0	0	0	0	0	0	0	0	0	0		0	0
ENST00000504435	ENSG00000178950.16	retained_intron		GAK		1		1	0	0	0	0	0	0	0	0	0	0	0	0	0		0	0
ENST00000281950	ENSG00000152147.10	protein_coding		GEMIN6		0		0	0	0	0	0	0	0	0	0	0	0	0	0	0		0	0
ENST00000612338	ENSG00000145990.10	protein_coding		GFOD1		0		0	0	0	0	0	0	0	0	0	0	0	0	0	0		0	0
ENST00000568922	ENSG00000103365.15	retained_intron		GGA2		1		1	0	0	0	0	0	0	0	0	0	0	0	0	0		0	0
ENST00000309859	ENSG00000103365.15	protein_coding		GGA2		1		1	0	0	0	0	0	0	0	0	0	0	0	0	0		0	0
ENST00000619573	ENSG00000278311.4	retained_intron		GGNBP2		0		0	0	0	0	0	0	0	0	0	0	0	0	0	0		0	0
ENST00000268719	ENSG00000141034.9	protein_coding		GID4		1		0	0	0	0	0	0	0	0	0	0	0	0	0	0		0	0
ENST00000553672	ENSG00000182512.4	processed_transcript		GLRX5		0		0	0	0	0	0	0	0	0	0	0	0	0	0	0		0	0
ENST00000465164	ENSG00000148672.8	processed_transcript		GLUD1		0		0	0	0	0	0	0	0	0	0	0	0	0	0	0		0	0
ENST00000468386	ENSG00000087338.4	processed_transcript		GMCL1		0		0	0	0	0	0	0	0	0	0	0	0	0	0	0		0	0
ENST00000370602	ENSG00000155265.10	protein_coding		GOLGA7B		0		0	0	0	0	0	0	0	0	0	0	0	0	0	0		0	0
ENST00000596005	ENSG00000155265.10	protein_coding		GOLGA7B		0		0	0	0	0	0	0	0	0	0	0	0	0	0	0		0	0
ENST00000393456	ENSG00000108433.16	protein_coding		GOSR2		0		0	0	0	0	0	0	0	0	0	0	0	0	0	0		0	0
ENST00000576910	ENSG00000108433.16	protein_coding		GOSR2		0		0	0	0	0	0	0	0	0	0	0	0	0	0	0		0	0
ENST00000589985	ENSG00000105220.15	retained_intron		GPI		0		0	0	0	0	0	0	0	0	0	0	0	0	0	0		0	0
ENST00000482813	ENSG00000173890.16	processed_transcript		GPR160		0		0	0	0	0	0	0	0	0	0	0	0	0	0	0		0	0
ENST00000513120	ENSG00000155269.11	retained_intron		GPR78		0		0	0	0	0	0	0	0	0	0	0	0	0	0	0		0	0
ENST00000014914	ENSG00000013588.7	protein_coding		GPRC5A		0		0	0	0	0	0	0	0	0	0	0	0	0	0	0		0	0
ENST00000216044	ENSG00000100226.15	protein_coding		GTPBP1		0		0	0	0	0	0	0	0	0	0	0	0	0	0	0		0	0
ENST00000366718	ENSG00000143774.16	protein_coding		GUK1		0		0	0	0	0	0	0	0	0	0	0	0	0	0	0		0	0
ENST00000411861	ENSG00000130600.18	retained_intron		H19		0		0	0	0	0	0	0	0	0	0	0	0	0	0	0		0	0
ENST00000646483	ENSG00000084754.11	nonsense_mediated_decay		HADHA		0		0	0	0	0	0	0	0	0	0	0	0	0	0	0		0	0
ENST00000548938	ENSG00000061273.17	nonsense_mediated_decay		HDAC7		0		0	0	0	0	0	0	0	0	0	0	0	0	0	0		0	0
ENST00000354334	ENSG00000061273.17	protein_coding		HDAC7		0		0	0	0	0	0	0	0	0	0	0	0	0	0	0		0	0
ENST00000080059	ENSG00000061273.17	protein_coding		HDAC7		0		0	0	0	0	0	0	0	0	0	0	0	0	0	0		0	0
ENST00000407598	ENSG00000169635.9	protein_coding		HIC2		1		0	0	0	0	0	0	0	0	0	0	0	0	0	0		0	0
ENST00000407464	ENSG00000169635.9	protein_coding		HIC2		1		1	0	0	0	0	0	0	0	0	0	0	0	0	0		0	0
ENST00000443632	ENSG00000169635.9	protein_coding		HIC2		1		0	0	0	0	0	0	0	0	0	0	0	0	0	0		0	0
ENST00000299163	ENSG00000166135.13	protein_coding		HIF1AN		1		1	0	0	0	0	0	0	0	0	0	0	0	0	0		0	0
ENST00000475585	ENSG00000143341.11	processed_transcript		HMCN1		0		0	0	0	0	0	0	0	0	0	0	0	0	0	0		0	0
ENST00000438704	ENSG00000164104.11	protein_coding		HMGB2		0		0	0	0	0	0	0	0	0	0	0	0	0	0	0		1	0
ENST00000523449	ENSG00000169045.17	protein_coding		HNRNPH1		0		0	0	0	0	0	0	0	0	0	0	0	0	0	0		0	0
ENST00000461310	ENSG00000096746.17	processed_transcript		HNRNPH3		0		0	0	0	0	0	0	0	0	0	0	0	0	0	0		1	0
ENST00000427764	ENSG00000125944.19	protein_coding		HNRNPR		0		0	0	0	0	0	0	0	0	0	0	0	0	0	0		0	0
ENST00000558090	ENSG00000103942.12	protein_coding		HOMER2		0		0	0	0	0	0	0	0	0	0	0	0	0	0	0		0	0
ENST00000491249	ENSG00000144381.16	retained_intron		HSPD1		0		0	0	0	0	0	0	0	0	0	0	0	0	0	0		0	0
ENST00000345042	ENSG00000144381.16	protein_coding		HSPD1		0		0	0	0	0	0	0	0	0	0	0	0	0	0	0		0	0
ENST00000471322	ENSG00000142798.18	retained_intron		HSPG2		0		0	0	0	0	0	0	0	0	0	0	0	0	0	0		0	0
ENST00000562968	ENSG00000077238.13	protein_coding		IL4R		0		0	0	0	0	0	0	0	0	0	0	0	0	0	0		0	0
ENST00000471186	ENSG00000125629.14	processed_transcript		INSIG2		0		0	0	0	0	0	0	0	0	0	0	0	0	0	0		0	0
ENST00000475046	ENSG00000116679.15	retained_intron		IVNS1ABP		0		0	0	0	0	0	0	0	0	0	0	0	0	0	0		0	0
ENST00000588787	ENSG00000197256.10	protein_coding		KANK2		0		0	0	0	0	0	0	0	0	0	0	0	0	0	0		0	0
ENST00000586659	ENSG00000197256.10	protein_coding		KANK2		0		0	0	0	0	0	0	0	0	0	0	0	0	0	0		0	0
ENST00000501016	ENSG00000245970.2	antisense	SNORT	KB-1208A12.3		0		0	0	0	0	0	0	0	0	0	0	0	0	0	0		0	0
ENST00000440541	ENSG00000110906.12	nonsense_mediated_decay		KCTD10		0		0	0	0	0	0	0	0	0	0	0	0	0	0	0		0	0
ENST00000333751	ENSG00000213859.5	protein_coding		KCTD11		0		0	0	0	0	0	0	0	0	0	0	0	0	0	0		0	0
ENST00000526258	ENSG00000173120.14	processed_transcript		KDM2A		0		0	0	0	0	0	0	0	0	0	0	0	0	0	0		0	0
ENST00000441504	ENSG00000226950.6	retained_intron	SNORT	KIAA0114		0		0	0	0	0	0	0	0	0	0	0	0	0	0	0		0	0
ENST00000502297	ENSG00000137177.19	protein_coding		KIF13A		0		0	0	0	0	0	0	0	0	0	0	0	0	0	0		0	0
ENST00000559456	ENSG00000137807.14	retained_intron		KIF23		0		0	0	0	0	0	0	0	0	0	0	0	0	0	0		0	0
ENST00000173785	ENSG00000067082.14	processed_transcript		KLF6		0		0	0	0	0	0	0	0	0	0	0	0	0	0	0		0	0
ENST00000557247	ENSG00000165516.10	protein_coding		KLHDC2		0		0	0	0	0	0	0	0	0	0	0	0	0	0	0		0	0
ENST00000437875	ENSG00000213160.9	protein_coding		KLHL23		0		0	0	0	0	0	0	0	0	0	0	0	0	0	0		0	0
ENST00000582126	ENSG00000108424.9	nonsense_mediated_decay		KPNB1		0		0	0	0	0	0	0	0	0	0	0	0	0	0	0		0	0
ENST00000580158	ENSG00000108424.9	retained_intron		KPNB1		0		0	0	0	0	0	0	0	0	0	0	0	0	0	0		0	0
ENST00000582097	ENSG00000108424.9	protein_coding		KPNB1		0		0	0	0	0	0	0	0	0	0	0	0	0	0	0		0	0
ENST00000546542	ENSG00000170421.12	protein_coding		KRT8		1		0	0	0	0	0	0	0	0	0	0	0	0	0	0		0	0
ENST00000554507	ENSG00000126777.17	protein_coding		KTN1		0		0	0	0	0	0	0	0	0	0	0	0	0	0	0		0	0
ENST00000508667	ENSG00000133706.17	retained_intron		LARS		0		0	0	0	0	0	0	0	0	0	0	0	0	0	0		0	0
ENST00000318008	ENSG00000002834.17	protein_coding		LASP1		1		0	0	0	0	0	0	0	0	0	0	0	0	0	0		0	0
ENST00000433206	ENSG00000002834.17	protein_coding		LASP1		1		1	0	0	0	0	0	0	0	0	0	0	0	0	0		0	0
ENST00000361198	ENSG00000198728.10	protein_coding		LDB1		1		1	0	0	0	0	0	0	0	0	0	0	0	0	0		0	0
ENST00000486690	ENSG00000134333.13	nonsense_mediated_decay		LDHA		0		0	0	0	0	0	0	0	0	0	0	0	0	0	0		0	0
ENST00000366365	ENSG00000234912.11	lincRNA	SNORT	LINC00338		1		0	0	0	0	0	0	0	0	0	0	0	0	0	0		0	0
ENST00000624219	ENSG00000278890.1	lincRNA		LL22NC03-27C5.1		0		0	0	0	0	0	0	0	0	0	0	0	0	0	0		0	0
ENST00000610778	ENSG00000274422.1	lincRNA		LL22NC03-2H8.5		0		0	0	0	0	0	0	0	0	0	0	0	0	0	0		0	0
ENST00000526680	ENSG00000154359.12	nonsense_mediated_decay		LONRF1		0		0	0	0	0	0	0	0	0	0	0	0	0	0	0		0	0
ENST00000467201	ENSG00000077454.15	retained_intron		LRCH4		0		0	0	0	0	0	0	0	0	0	0	0	0	0	0		0	0
ENST00000309602	ENSG00000173621.8	protein_coding		LRFN4		0		0	0	0	0	0	0	0	0	0	0	0	0	0	0		0	0
ENST00000371454	ENSG00000157193.15	protein_coding		LRP8		0		0	0	0	0	0	0	0	0	0	0	0	0	0	0		0	0
ENST00000465675	ENSG00000157193.15	protein_coding		LRP8		0		0	0	0	0	0	0	0	0	0	0	0	0	0	0		1	0
ENST00000540746	ENSG00000257103.8	protein_coding		LSM14A		0		0	0	0	0	0	0	0	0	0	0	0	0	0	0		0	0
ENST00000544216	ENSG00000257103.8	protein_coding		LSM14A		0		0	0	0	0	0	0	0	0	0	0	0	0	0	0		0	0
ENST00000415140	ENSG00000049323.15	protein_coding		LTBP1		0		0	0	0	0	0	0	0	0	0	0	0	0	0	0		0	0
ENST00000422669	ENSG00000049323.15	protein_coding		LTBP1		0		0	0	0	0	0	0	0	0	0	0	0	0	0	0		0	0
ENST00000404525	ENSG00000049323.15	protein_coding		LTBP1		0		0	0	0	0	0	0	0	0	0	0	0	0	0	0		0	0
ENST00000598256	ENSG00000090006.17	retained_intron		LTBP4		0		0	0	0	0	0	0	0	0	0	0	0	0	0	0		0	0
ENST00000400903	ENSG00000162441.11	protein_coding		LZIC		0		0	0	0	0	0	0	0	0	0	0	0	0	0	0		0	0
ENST00000481129	ENSG00000107816.17	protein_coding		LZTS2		1		0	0	0	0	0	0	0	0	0	0	0	0	0	0		0	0
ENST00000405573	ENSG00000110514.19	protein_coding		MADD		0		0	0	0	0	0	0	0	0	0	0	0	0	0	0		0	0
ENST00000403150	ENSG00000198517.9	nonsense_mediated_decay		MAFK		0		0	0	0	0	0	0	0	0	0	0	0	0	0	0		0	0
ENST00000618132	ENSG00000251562.8	lincRNA		MALAT1		0		0	0	0	0	0	0	0	0	0	0	0	0	0	0		0	0
ENST00000536349	ENSG00000177239.14	retained_intron		MAN1B1		0		0	0	0	0	0	0	0	0	0	0	0	0	0	0		0	0
ENST00000229794	ENSG00000112062.10	protein_coding		MAPK14		1		1	0	0	0	0	0	0	0	0	0	0	0	0	0		0	0
ENST00000446361	ENSG00000186868.15	protein_coding		MAPT		0		0	0	0	0	0	0	0	0	0	0	0	0	0	0		0	0
ENST00000554709	ENSG00000125952.18	retained_intron		MAX		1		0	0	0	0	0	0	0	0	0	0	0	0	0	0		0	0
ENST00000555419	ENSG00000125952.18	protein_coding		MAX		0		0	0	0	0	0	0	0	0	0	0	0	0	0	0		0	0
ENST00000557746	ENSG00000125952.18	protein_coding		MAX		1		1	0	0	0	0	0	0	0	0	0	0	0	0	0		0	0
ENST00000618858	ENSG00000125952.18	protein_coding		MAX		1		1	0	0	0	0	0	0	0	0	0	0	0	0	0		0	0
ENST00000616501	ENSG00000103495.13	protein_coding		MAZ		0		0	0	0	0	0	0	0	0	0	0	0	0	0	0		0	0
ENST00000539976	ENSG00000258839.3	retained_intron		MC1R		1		1	0	0	0	0	0	0	0	0	0	0	0	0	0		1	0
ENST00000639847	ENSG00000258839.3	protein_coding		MC1R		1		1	0	0	0	0	0	0	0	0	0	0	0	0	0		0	0
ENST00000491466	ENSG00000008838.19	nonsense_mediated_decay		MED24		0		0	0	0	0	0	0	0	0	0	0	0	0	0	0		0	0
ENST00000394128	ENSG00000008838.19	protein_coding		MED24		0		0	0	0	0	0	0	0	0	0	0	0	0	0	0		0	0
ENST00000394127	ENSG00000008838.19	protein_coding		MED24		0		0	0	0	0	0	0	0	0	0	0	0	0	0	0		0	0
ENST00000356271	ENSG00000008838.19	protein_coding		MED24		0		0	0	0	0	0	0	0	0	0	0	0	0	0	0		0	0
ENST00000464356	ENSG00000116604.17	protein_coding		MEF2D		0		0	0	0	0	0	0	0	0	0	0	0	0	0	0		1	0
ENST00000348159	ENSG00000116604.17	protein_coding		MEF2D		0		0	0	0	0	0	0	0	0	0	0	0	0	0	0		0	0
ENST00000594728	ENSG00000214756.7	processed_transcript	SNORT	METTL12		1		0	0	0	0	0	0	0	0	0	0	0	0	0	0		0	0
ENST00000506708	ENSG00000131446.16	processed_transcript		MGAT1		1		1	0	0	0	0	0	0	0	0	0	0	0	0	0		0	0
ENST00000281923	ENSG00000152127.8	protein_coding		MGAT5		1		0	0	0	0	0	0	0	0	0	0	0	0	0	0		0	0
ENST00000409645	ENSG00000152127.8	protein_coding		MGAT5		1		1	0	0	0	0	0	0	0	0	0	0	0	0	0		0	0
ENST00000465904	ENSG00000135596.17	retained_intron		MICAL1		0		0	0	0	0	0	0	0	0	0	0	0	0	0	0		0	0
ENST00000479007	ENSG00000164877.18	retained_intron		MICALL2		1		1	0	0	0	0	0	0	0	0	0	0	0	0	0		0	0
ENST00000582661	ENSG00000266019.1	miRNA		MIR3609		0		0	0	0	0	0	0	0	0	0	0	0	0	0	0		0	0
ENST00000578365	ENSG00000264585.1	miRNA		MIR4449		1		0	1	0	0	0	0	0	0	0	0	0	0	0	0		0	0
ENST00000511637	ENSG00000130396.20	retained_intron		MLLT4		0		0	0	0	0	0	0	0	0	0	0	0	0	0	0		0	0
ENST00000619356	ENSG00000275023.4	retained_intron		MLLT6		1		1	0	0	0	0	0	0	0	0	0	0	0	0	0		0	0
ENST00000621332	ENSG00000275023.4	protein_coding		MLLT6		1		0	0	0	0	0	0	0	0	0	0	0	0	0	0		0	0
ENST00000478712	ENSG00000115648.13	retained_intron		MLPH		0		0	0	0	0	0	0	0	0	0	0	0	0	0	0		0	0
ENST00000469619	ENSG00000115648.13	retained_intron		MLPH		0		0	0	0	0	0	0	0	0	0	0	0	0	0	0		0	0
ENST00000275053	ENSG00000146263.11	protein_coding		MMS22L		0		0	0	0	0	0	0	0	0	0	0	0	0	0	0		0	0
ENST00000324489	ENSG00000180354.15	protein_coding		MTURN		0		0	0	0	0	0	0	0	0	0	0	0	0	0	0		0	0
ENST00000513063	ENSG00000213347.10	protein_coding		MXD3		0		0	0	0	0	0	0	0	0	0	0	0	0	0	0		0	0
ENST00000391771	ENSG00000179820.15	protein_coding		MYADM		0		0	0	0	0	0	0	0	0	0	0	0	0	0	0		0	0
ENST00000612097	ENSG00000278259.4	nonsense_mediated_decay		MYO19		0		0	0	0	0	0	0	0	0	0	0	0	0	0	0		0	0
ENST00000451437	ENSG00000128641.18	protein_coding		MYO1B		0		0	0	0	0	0	0	0	0	0	0	0	0	0	0		0	0
ENST00000292431	ENSG00000160877.5	protein_coding		NACC1		0		0	0	0	0	0	0	0	0	0	0	0	0	0	0		0	0
ENST00000371753	ENSG00000148411.7	protein_coding		NACC2		1		1	0	0	0	0	0	0	0	0	0	0	0	0	0		0	0
ENST00000277554	ENSG00000148411.7	protein_coding		NACC2		1		1	0	0	0	0	0	0	0	0	0	0	0	0	0		0	0
ENST00000531236	ENSG00000172890.12	retained_intron		NADSYN1		1		1	0	0	0	0	0	0	0	0	0	0	0	0	0		0	0
ENST00000331662	ENSG00000185818.7	protein_coding		NAT8L		1		0	0	0	0	0	0	0	0	0	0	0	0	0	0		0	0
ENST00000423729	ENSG00000185818.7	protein_coding		NAT8L		1		0	0	0	0	0	0	0	0	0	0	0	0	0	0		0	0
ENST00000472591	ENSG00000146918.19	processed_transcript		NCAPG2		0		0	0	0	0	0	0	0	0	0	0	0	0	0	0		0	0
ENST00000371997	ENSG00000124151.18	protein_coding		NCOA3		0		0	0	0	0	0	0	0	0	0	0	0	0	0	0		0	0
ENST00000580070	ENSG00000266412.5	protein_coding		NCOA4		0		0	0	0	0	0	0	0	0	0	0	0	0	0	0		0	0
ENST00000419660	ENSG00000111912.19	protein_coding		NCOA7		0		0	0	0	0	0	0	0	0	0	0	0	0	0	0		0	0
ENST00000566265	ENSG00000103034.14	retained_intron		NDRG4		0		0	0	0	0	0	0	0	0	0	0	0	0	0	0		0	0
ENST00000483804	ENSG00000158864.12	processed_transcript		NDUFS2		0		0	0	0	0	0	0	0	0	0	0	0	0	0	0		0	0
ENST00000521366	ENSG00000123119.11	protein_coding		NECAB1		0		0	0	0	0	0	0	0	0	0	0	0	0	0	0		0	0
ENST00000486694	ENSG00000143217.8	processed_transcript		NECTIN4		0		0	0	0	0	0	0	0	0	0	0	0	0	0	0		0	0
ENST00000368012	ENSG00000143217.8	protein_coding		NECTIN4		0		0	0	0	0	0	0	0	0	0	0	0	0	0	0		0	0
ENST00000396828	ENSG00000129559.12	nonsense_mediated_decay		NEDD8		0		0	0	0	0	0	0	0	0	0	0	0	0	0	0		0	0
ENST00000484998	ENSG00000101361.16	processed_transcript	SNORT	NOP56		1		0	0	0	0	0	0	0	0	0	0	0	0	0	0		0	0
ENST00000640021	ENSG00000134250.19	nonsense_mediated_decay		NOTCH2		0		0	0	0	0	0	0	0	0	0	0	0	0	0	0		0	0
ENST00000473674	ENSG00000103148.15	processed_transcript		NPRL3		0		0	0	0	0	0	0	0	0	0	0	0	0	0	0		0	0
ENST00000333039	ENSG00000221890.3	protein_coding		NPTXR		1		0	0	0	0	0	0	0	0	0	0	0	0	0	0		0	0
ENST00000425651	ENSG00000091129.19	protein_coding		NRCAM		0		0	0	0	0	0	0	0	0	0	0	0	0	0	0		0	0
ENST00000393230	ENSG00000106459.14	protein_coding		NRF1		0		0	0	0	0	0	0	0	0	0	0	0	0	0	0		0	0
ENST00000353868	ENSG00000106459.14	protein_coding		NRF1		0		0	0	0	0	0	0	0	0	0	0	0	0	0	0		0	0
ENST00000515695	ENSG00000109685.17	retained_intron		NSD2		0		0	0	0	0	0	0	0	0	0	0	0	0	0	0		0	0
ENST00000482415	ENSG00000109685.17	processed_transcript		NSD2		0		0	0	0	0	0	0	0	0	0	0	0	0	0	0		0	0
ENST00000487086	ENSG00000088833.17	retained_intron		NSFL1C		0		0	0	0	0	0	0	0	0	0	0	0	0	0	0		0	0
ENST00000480585	ENSG00000124596.16	protein_coding		OARD1		0		0	0	0	0	0	0	0	0	0	0	0	0	0	0		0	0
ENST00000549918	ENSG00000111331.12	retained_intron		OAS3		0		0	0	0	0	0	0	0	0	0	0	0	0	0	0		0	0
ENST00000620616	ENSG00000130703.16	retained_intron		OSBPL2		1		1	0	0	0	0	0	0	0	0	0	0	0	0	0		0	0
ENST00000284274	ENSG00000154124.4	protein_coding		OTULIN		0		0	0	0	0	0	0	0	0	0	0	0	0	0	0		0	0
ENST00000525751	ENSG00000090621.13	retained_intron		PABPC4		0		0	0	0	0	0	0	0	0	0	0	0	0	0	0		0	0
ENST00000320330	ENSG00000280789.1	protein_coding		PAGR1		0		0	0	0	0	0	0	0	0	0	0	0	0	0	0		0	0
ENST00000321944	ENSG00000130669.17	protein_coding		PAK4		0		0	0	0	0	0	0	0	0	0	0	0	0	0	0		0	0
ENST00000358301	ENSG00000130669.17	protein_coding		PAK4		0		0	0	0	0	0	0	0	0	0	0	0	0	0	0		0	0
ENST00000260404	ENSG00000137843.11	protein_coding		PAK6		0		0	0	0	0	0	0	0	0	0	0	0	0	0	0		0	0
ENST00000560346	ENSG00000137843.11	protein_coding		PAK6		0		0	0	0	0	0	0	0	0	0	0	0	0	0	0		0	0
ENST00000437198	ENSG00000140694.16	protein_coding		PARN		0		0	0	0	0	0	0	0	0	0	0	0	0	0	0		0	0
ENST00000473462	ENSG00000126226.21	processed_transcript		PCID2		0		0	0	0	0	0	0	0	0	0	0	0	0	0	0		0	0
ENST00000266078	ENSG00000203880.11	processed_transcript		PCMTD2		0		0	0	0	0	0	0	0	0	0	0	0	0	0	0		0	0
ENST00000401827	ENSG00000205268.10	protein_coding		PDE7A		0		0	0	0	0	0	0	0	0	0	0	0	0	0	0		0	0
ENST00000533550	ENSG00000110435.11	protein_coding		PDHX		0		0	0	0	0	0	0	0	0	0	0	0	0	0	0		0	0
ENST00000561257	ENSG00000166821.8	protein_coding		PEX11A		0		0	0	0	0	0	0	0	0	0	0	0	0	0	0		0	0
ENST00000619169	ENSG00000161395.13	protein_coding		PGAP3		1		0	0	0	0	0	0	0	0	0	0	0	0	0	0		0	0
ENST00000579146	ENSG00000161395.13	protein_coding		PGAP3		1		0	0	0	0	0	0	0	0	0	0	0	0	0	0		0	0
ENST00000537646	ENSG00000215021.8	retained_intron	SNORT	PHB2		1		0	0	0	0	0	0	0	0	0	0	0	0	0	0		0	1
ENST00000542912	ENSG00000215021.8	protein_coding		PHB2		0		0	0	0	0	0	0	0	0	0	0	0	0	0	0		0	0
ENST00000419155	ENSG00000119403.14	protein_coding		PHF19		0		0	0	0	0	0	0	0	0	0	0	0	0	0	0		0	0
ENST00000616568	ENSG00000119403.14	protein_coding		PHF19		0		0	0	0	0	0	0	0	0	0	0	0	0	0	0		0	0
ENST00000339490	ENSG00000067177.14	protein_coding		PHKA1		0		0	0	0	0	0	0	0	0	0	0	0	0	0	0		0	0
ENST00000446339	ENSG00000143393.16	protein_coding		PI4KB		0		0	0	0	0	0	0	0	0	0	0	0	0	0	0		0	0
ENST00000268758	ENSG00000087111.20	nonsense_mediated_decay		PIGS		1		1	0	0	0	0	0	0	0	0	0	0	0	0	0		0	1
ENST00000395346	ENSG00000087111.20	protein_coding		PIGS		1		1	0	0	0	0	0	0	0	0	0	0	0	0	0		0	1
ENST00000587261	ENSG00000078142.12	retained_intron		PIK3C3		0		0	0	0	0	0	0	0	0	0	0	0	0	0	0		0	0
ENST00000517643	ENSG00000145675.14	processed_transcript		PIK3R1		0		0	0	0	0	0	0	0	0	0	0	0	0	0	0		0	0
ENST00000376573	ENSG00000150867.13	protein_coding		PIP4K2A		0		0	0	0	0	0	0	0	0	0	0	0	0	0	0		0	0
ENST00000511337	ENSG00000118762.7	processed_transcript		PKD2		0		0	0	0	0	0	0	0	0	0	0	0	0	0	0		0	0
ENST00000480171	ENSG00000144283.21	retained_intron		PKP4		0		0	0	0	0	0	0	0	0	0	0	0	0	0	0		0	0
ENST00000399012	ENSG00000182378.13	protein_coding		PLCXD1		0		0	0	0	0	0	0	0	0	0	0	0	0	0	0		0	0
ENST00000399012	ENSG00000182378.13_PAR_Y	protein_coding		PLCXD1		0		0	0	0	0	0	0	0	0	0	0	0	0	0	0		0	0
ENST00000394691	ENSG00000126822.16	protein_coding		PLEKHG3		0		0	0	0	0	0	0	0	0	0	0	0	0	0	0		0	0
ENST00000484731	ENSG00000126822.16	protein_coding		PLEKHG3		0		0	0	0	0	0	0	0	0	0	0	0	0	0	0		0	0
ENST00000423507	ENSG00000221866.9	protein_coding		PLXNA4		0		0	0	0	0	0	0	0	0	0	0	0	0	0	0		0	0
ENST00000614583	ENSG00000272391.5	retained_intron		POM121C		0		0	0	0	0	0	0	0	0	0	0	0	0	0	0		0	0
ENST00000581835	ENSG00000154845.15	protein_coding		PPP4R1		0		0	0	0	0	0	0	0	0	0	0	0	0	0	0		0	0
ENST00000612753	ENSG00000100239.15	protein_coding		PPP6R2		0		0	0	0	0	0	0	0	0	0	0	0	0	0	0		0	0
ENST00000262848	ENSG00000183943.5	protein_coding		PRKX		0		0	0	0	0	0	0	0	0	0	0	0	0	0	0		0	0
ENST00000561423	ENSG00000259205.2	processed_pseudogene		PRKXP1		0		0	0	0	0	0	0	0	0	0	0	0	0	0	0		0	0
ENST00000432485	ENSG00000183530.13	nonsense_mediated_decay		PRR14L		0		0	0	0	0	0	0	0	0	0	0	0	0	0	0		0	0
ENST00000381489	ENSG00000180525.11	protein_coding		PRR26		0		0	0	0	0	0	0	0	0	0	0	0	0	0	0		0	0
ENST00000493329	ENSG00000125637.15	retained_intron		PSD4		0		0	0	0	0	0	0	0	0	0	0	0	0	0	0		0	0
ENST00000460725	ENSG00000125637.15	retained_intron		PSD4		0		0	0	0	0	0	0	0	0	0	0	0	0	0	0		0	0
ENST00000556506	ENSG00000100902.10	protein_coding		PSMA6		0		0	0	0	0	0	0	0	0	0	0	0	0	0	0		0	0
ENST00000485835	ENSG00000108344.14	retained_intron		PSMD3		0		0	0	0	0	0	0	0	0	0	0	0	0	0	0		0	0
ENST00000476464	ENSG00000163636.10	retained_intron		PSMD6		0		0	0	0	0	0	0	0	0	0	0	0	0	0	0		0	0
ENST00000546744	ENSG00000185920.15	retained_intron		PTCH1		0		0	0	0	0	0	0	0	0	0	0	0	0	0	0		0	0
ENST00000340607	ENSG00000148344.10	protein_coding		PTGES		0		0	0	0	0	0	0	0	0	0	0	0	0	0	0		0	0
ENST00000521986	ENSG00000169398.19	protein_coding		PTK2		0		0	0	0	0	0	0	0	0	0	0	0	0	0	0		0	0
ENST00000524202	ENSG00000169398.19	nonsense_mediated_decay		PTK2		0		0	0	0	0	0	0	0	0	0	0	0	0	0	0		0	0
ENST00000523539	ENSG00000169398.19	protein_coding		PTK2		0		0	0	0	0	0	0	0	0	0	0	0	0	0	0		0	0
ENST00000602725	ENSG00000184007.19	protein_coding		PTP4A2		0		0	0	0	0	0	0	0	0	0	0	0	0	0	0		0	0
ENST00000587599	ENSG00000213339.8	nonsense_mediated_decay		QTRT1		0		0	0	0	0	0	0	0	0	0	0	0	0	0	0		0	0
ENST00000426039	ENSG00000139998.15	protein_coding		RAB15		0		0	0	0	0	0	0	0	0	0	0	0	0	0	0		0	0
ENST00000373647	ENSG00000011454.16	protein_coding		RABGAP1		0		0	0	0	0	0	0	0	0	0	0	0	0	0	0		0	0
ENST00000409535	ENSG00000164080.13	protein_coding		RAD54L2		0		0	0	0	0	0	0	0	0	0	0	0	0	0	0		0	0
ENST00000435265	ENSG00000099901.16	nonsense_mediated_decay	SNORT	RANBP1		1		0	0	0	0	0	0	0	0	0	0	0	0	0	0		0	0
ENST00000486575	ENSG00000099901.16	retained_intron	SNORT	RANBP1		1		0	0	0	0	0	0	0	0	0	0	0	0	0	0		0	0
ENST00000245304	ENSG00000125249.6	protein_coding		RAP2A		0		0	0	0	0	0	0	0	0	0	0	0	0	0	0		0	0
ENST00000323534	ENSG00000181467.4	protein_coding		RAP2B		0		0	0	0	0	0	0	0	0	0	0	0	0	0	0		0	0
ENST00000264644	ENSG00000108352.12	protein_coding		RAPGEFL1		0		0	0	0	0	0	0	0	0	0	0	0	0	0	0		0	0
ENST00000620260	ENSG00000108352.12	protein_coding		RAPGEFL1		0		0	0	0	0	0	0	0	0	0	0	0	0	0	0		0	0
ENST00000327761	ENSG00000068028.17	protein_coding		RASSF1		0		0	0	0	0	0	0	0	0	0	0	0	0	0	0		1	0
ENST00000531171	ENSG00000139687.14	processed_transcript		RB1		0		0	0	0	0	0	0	0	0	0	0	0	0	0	0		0	0
ENST00000392753	ENSG00000153250.19	protein_coding		RBMS1		0		0	0	0	0	0	0	0	0	0	0	0	0	0	0		0	0
ENST00000556333	ENSG00000166965.12	nonsense_mediated_decay		RCCD1		0		0	0	0	0	0	0	0	0	0	0	0	0	0	0		0	0
ENST00000544551	ENSG00000137710.15	protein_coding		RDX		0		0	0	0	0	0	0	0	0	0	0	0	0	0	0		0	0
ENST00000645495	ENSG00000137710.15	protein_coding		RDX		0		0	0	0	0	0	0	0	0	0	0	0	0	0	0		0	0
ENST00000530085	ENSG00000137710.15	processed_transcript		RDX		0		0	0	0	0	0	0	0	0	0	0	0	0	0	0		0	0
ENST00000532461	ENSG00000137710.15	retained_intron		RDX		0		0	0	0	0	0	0	0	0	0	0	0	0	0	0		0	0
ENST00000334530	ENSG00000168476.11	protein_coding		REEP4		0		0	0	0	0	0	0	0	0	0	0	0	0	0	0		0	0
ENST00000363312	ENSG00000277925.1	misc_RNA		RF00024		1		0	0	0	0	0	0	0	0	0	0	0	0	0	0		0	0
ENST00000628590	ENSG00000281311.1	snoRNA		RF00407		1		0	0	0	0	0	0	0	0	0	0	0	0	0	0		0	0
ENST00000587700	ENSG00000087903.12	processed_transcript		RFX2		0		0	0	0	0	0	0	0	0	0	0	0	0	0	0		0	0
ENST00000462094	ENSG00000239466.3	misc_RNA		RN7SL552P		1		0	0	0	0	0	0	0	0	0	0	0	0	0	0		0	0
ENST00000530137	ENSG00000137522.17	protein_coding		RNF121		0		0	0	0	0	0	0	0	0	0	0	0	0	0	0		0	0
ENST00000434255	ENSG00000224374.1	antisense		RP1-32B1.4		0		0	0	0	0	0	0	0	0	0	0	0	0	0	0		0	0
ENST00000614747	ENSG00000277879.1	antisense		RP11-129M16.4		0		0	0	0	0	0	0	0	0	0	0	0	0	0	0		0	0
ENST00000417513	ENSG00000236953.1	sense_intronic		RP11-149B7.5		0		0	0	0	0	0	0	0	0	0	0	0	0	0	0		0	0
ENST00000621900	ENSG00000272599.2	antisense		RP11-152N13.16		0		0	0	0	0	0	0	0	0	0	0	0	0	0	0		0	0
ENST00000608444	ENSG00000272599.2	antisense		RP11-152N13.16		0		0	0	0	0	0	0	0	0	0	0	0	0	0	0		0	0
ENST00000477848	ENSG00000228812.7	antisense		RP11-157P1.5		0		0	0	0	0	0	0	0	0	0	0	0	0	0	0		0	0
ENST00000568394	ENSG00000260807.6	lincRNA		RP11-161M6.2		0		0	0	0	0	0	0	0	0	0	0	0	0	0	0		0	0
ENST00000527778	ENSG00000255100.1	antisense		RP11-21L23.3		0		0	0	0	0	0	0	0	0	0	0	0	0	0	0		0	0
ENST00000624667	ENSG00000280237.3	TEC		RP11-259P6.2		0		0	0	0	0	0	0	0	0	0	0	0	0	0	0		0	0
ENST00000502167	ENSG00000247317.3	lincRNA		RP11-273G15.2		0		0	0	0	0	0	0	0	0	0	0	0	0	0	0		0	0
ENST00000636397	ENSG00000250644.3	protein_coding		RP11-295K3.1		1		0	0	0	0	0	0	0	0	0	0	0	0	0	0		0	0
ENST00000582965	ENSG00000266402.3	lincRNA	SNORT	RP11-329L6.2		1		0	0	0	0	0	0	0	0	0	0	0	0	0	0		0	0
ENST00000602640	ENSG00000270171.1	lincRNA		RP11-338N10.1		0		0	0	0	0	0	0	0	0	0	0	0	0	0	0		0	0
ENST00000605589	ENSG00000271387.1	lincRNA		RP11-382D12.2		0		0	0	0	0	0	0	0	0	0	0	0	0	0	0		0	0
ENST00000608069	ENSG00000273064.1	antisense		RP11-474G23.3		0		0	0	0	0	0	0	0	0	0	0	0	0	0	0		0	0
ENST00000453213	ENSG00000204054.13	lincRNA		RP11-492E3.1		0		0	0	0	0	0	0	0	0	0	0	0	0	0	0		0	0
ENST00000624981	ENSG00000280262.1	TEC		RP11-542P2.2		0		0	0	0	0	0	0	0	0	0	0	0	0	0	0		0	0
ENST00000442292	ENSG00000273443.1	lincRNA		RP11-54O7.18		0		0	0	0	0	0	0	0	0	0	0	0	0	0	0		0	0
ENST00000416099	ENSG00000243960.1	sense_overlapping		RP11-552M11.4		0		0	0	0	0	0	0	0	0	0	0	0	0	0	0		0	0
ENST00000531091	ENSG00000235505.7	processed_transcript		RP11-693N9.2		0		0	0	0	0	0	0	0	0	0	0	0	0	0	0		0	0
ENST00000607520	ENSG00000252690.3	retained_intron	SNORT	RP11-752G15.7		1		0	0	0	0	0	0	1	0	0	0	0	0	0	0		0	0
ENST00000546837	ENSG00000257390.5	protein_coding		RP11-762I7.5		0		0	0	0	0	0	0	0	0	0	0	0	0	0	0		0	0
ENST00000562989	ENSG00000261710.1	lincRNA		RP11-953B20.1		0		0	0	0	0	0	0	0	0	0	0	0	0	0	0		0	0
ENST00000579125	ENSG00000215769.8	processed_transcript		RP13-104F24.2		0		0	0	0	0	0	0	0	0	0	0	0	0	0	0		0	0
ENST00000449469	ENSG00000196756.11	retained_intron		RP4-564F22.2		0		0	0	0	0	0	0	0	0	0	0	0	0	0	0		0	0
ENST00000642547	ENSG00000284755.1	protein_coding		RP4-773A18.10		0		0	0	0	0	0	0	0	0	0	0	0	0	0	0		0	0
ENST00000611223	ENSG00000276688.1	lincRNA		RP5-828H9.4		0		0	0	0	0	0	0	0	0	0	0	0	0	0	0		0	0
ENST00000366622	ENSG00000143674.10	protein_coding		RP5-862P8.2		0		0	0	0	0	0	0	0	0	0	0	0	0	0	0		0	0
ENST00000491035	ENSG00000147403.16	retained_intron	SNORT	RPL10		1		0	0	0	0	0	0	0	0	0	0	0	0	0	0		0	0
ENST00000483598	ENSG00000197958.12	processed_transcript		RPL12		0		0	0	0	0	0	0	0	0	0	0	0	0	0	0		1	0
ENST00000600238	ENSG00000105640.12	retained_intron	SNORT	RPL18A		1		0	0	0	0	0	0	0	0	0	0	0	0	0	0		0	0
ENST00000466550	ENSG00000122026.10	retained_intron	SNORT	RPL21		1		0	0	0	0	0	0	0	0	0	0	0	0	0	0		0	0
ENST00000584056	ENSG00000125691.12	retained_intron	SNORT	RPL23		1		0	0	0	0	0	0	0	0	0	0	1	0	0	0		0	0
ENST00000584912	ENSG00000125691.12	retained_intron	SNORT	RPL23		1		0	0	0	0	0	0	0	0	0	0	0	0	0	0		0	0
ENST00000577760	ENSG00000125691.12	retained_intron	SNORT	RPL23		1		0	0	0	0	0	0	0	0	0	0	1	0	0	0		0	0
ENST00000530585	ENSG00000166441.12	retained_intron	SNORT	RPL27A		1		0	0	1	0	0	0	0	0	0	0	0	0	0	0		0	0
ENST00000530913	ENSG00000166441.12	protein_coding	SNORT	RPL27A		1		0	0	0	0	0	0	0	0	0	0	0	0	0	0		0	0
ENST00000396953	ENSG00000144713.12	protein_coding	SNORT	RPL32		1		0	0	0	0	0	0	0	0	0	0	0	0	0	0		0	1
ENST00000524867	ENSG00000177600.8	retained_intron	SNORT	RPLP2		1		0	0	0	0	0	0	0	0	0	0	0	0	0	0		0	0
ENST00000527826	ENSG00000140988.15	retained_intron	SNORT	RPS2		1		0	0	0	0	0	0	0	0	0	0	0	0	0	0		0	0
ENST00000526586	ENSG00000140988.15	protein_coding	SNORT	RPS2		1		0	0	0	0	0	0	0	0	0	0	0	0	0	0		0	0
ENST00000533872	ENSG00000140988.15	retained_intron	SNORT	RPS2		1		0	0	0	0	0	0	0	0	0	0	0	0	0	0		0	0
ENST00000478027	ENSG00000168028.13	processed_transcript	SNORT	RPSA		1		0	0	0	0	0	0	0	0	0	0	0	0	0	0		0	0
ENST00000475346	ENSG00000168028.13	retained_intron		RPSA		0		0	0	0	0	0	0	0	0	0	0	0	0	0	0		0	0
ENST00000495394	ENSG00000168028.13	retained_intron	SNORT	RPSA		1		0	0	0	0	0	0	0	0	0	0	0	0	0	0		0	0
ENST00000562439	ENSG00000159579.13	protein_coding		RSPRY1		0		0	0	0	0	0	0	0	0	0	0	0	0	0	0		0	0
ENST00000273582	ENSG00000145016.15	protein_coding		RUBCN		0		0	0	0	0	0	0	0	0	0	0	0	0	0	0		0	0
ENST00000476114	ENSG00000105784.15	retained_intron		RUNDC3B		0		0	0	0	0	0	0	0	0	0	0	0	0	0	0		0	0
ENST00000251091	ENSG00000020577.13	protein_coding		SAMD4A		1		1	0	0	0	0	0	0	0	0	0	0	0	0	0		0	0
ENST00000392067	ENSG00000020577.13	protein_coding		SAMD4A		1		1	0	0	0	0	0	0	0	0	0	0	0	0	0		0	0
ENST00000517138	ENSG00000252947.1	scaRNA		SCARNA1		1		0	0	0	1	0	0	0	0	0	0	0	0	0	0		0	0
ENST00000459255	ENSG00000239002.3	snoRNA		SCARNA10		1		0	0	0	0	0	0	0	0	0	0	0	0	0	0		0	0
ENST00000516089	ENSG00000251898.1	scaRNA		SCARNA11		1		0	0	0	0	0	0	0	0	0	0	0	0	0	0		0	0
ENST00000459155	ENSG00000238795.1	snoRNA		SCARNA12		1		0	0	0	0	0	0	0	0	0	0	0	0	0	0		0	0
ENST00000516672	ENSG00000252481.1	scaRNA		SCARNA13		1		0	0	0	0	1	0	0	0	0	0	0	0	0	0		0	0
ENST00000516903	ENSG00000252712.1	scaRNA		SCARNA14		1		0	0	0	0	0	0	0	0	0	0	0	0	0	0		0	0
ENST00000516881	ENSG00000277864.1	scaRNA		SCARNA15		1		0	0	0	0	0	0	1	0	0	0	0	0	0	0		0	0
ENST00000515981	ENSG00000275143.1	scaRNA		SCARNA16		1		0	0	0	0	0	0	0	0	0	0	0	0	0	0		0	0
ENST00000459004	ENSG00000238835.1	snoRNA		SCARNA18		1		0	0	0	0	0	0	0	0	0	0	0	0	0	0		0	0
ENST00000458806	ENSG00000238754.1	snoRNA		SCARNA18B		1		0	0	0	0	0	0	0	0	0	0	0	0	0	0		0	0
ENST00000516768	ENSG00000252577.1	scaRNA		SCARNA20		0		0	0	0	0	0	0	0	0	0	0	0	0	0	0		0	0
ENST00000517026	ENSG00000252835.1	scaRNA		SCARNA21		1		0	0	0	0	0	0	0	0	0	0	0	0	0	0		0	0
ENST00000503991	ENSG00000249784.1	scaRNA		SCARNA22		1		0	0	0	0	0	0	0	0	0	0	0	0	0	0		0	0
ENST00000516060	ENSG00000251869.1	scaRNA		SCARNA23		1		0	0	0	0	0	0	0	0	0	0	0	0	0	0		0	0
ENST00000517097	ENSG00000252906.1	scaRNA		SCARNA3		1		0	0	0	0	0	0	0	0	0	0	0	0	0	0		0	0
ENST00000516201	ENSG00000252010.1	scaRNA		SCARNA5		1		0	0	0	0	0	0	0	0	0	0	0	0	0	0		0	0
ENST00000515982	ENSG00000251791.1	scaRNA		SCARNA6		1		0	0	0	0	0	0	0	0	0	0	0	0	0	0		0	0
ENST00000458797	ENSG00000238741.1	scaRNA		SCARNA7		1		1	0	0	0	0	0	0	0	0	0	0	0	0	0		0	0
ENST00000515924	ENSG00000251733.1	scaRNA		SCARNA8		1		0	0	0	0	0	0	0	0	0	0	0	0	0	0		0	0
ENST00000530422	ENSG00000254911.3	antisense		SCARNA9		1		1	0	0	0	0	0	0	0	0	0	0	0	0	0		0	0
ENST00000403997	ENSG00000078808.16	protein_coding		SDF4		0		0	0	0	0	0	0	0	0	0	0	0	0	0	0		0	0
ENST00000430767	ENSG00000129657.14	protein_coding		SEC14L1		0		0	0	0	0	0	0	0	0	0	0	0	0	0	0		0	0
ENST00000264868	ENSG00000091490.10	protein_coding		SEL1L3		0		0	0	0	0	0	0	0	0	0	0	0	0	0	0		0	0
ENST00000491976	ENSG00000168528.11	processed_transcript		SERINC2		1		1	0	0	0	0	0	0	0	0	0	0	0	0	0		0	0
ENST00000373202	ENSG00000166224.16	protein_coding		SGPL1		0		0	0	0	0	0	0	0	0	0	0	0	0	0	0		0	0
ENST00000515802	ENSG00000087266.15	retained_intron		SH3BP2		0		0	0	0	0	0	0	0	0	0	0	0	0	0	0		0	0
ENST00000488044	ENSG00000035115.21	processed_transcript		SH3YL1		0		0	0	0	0	0	0	0	0	0	0	0	0	0	0		0	0
ENST00000443308	ENSG00000164054.15	protein_coding		SHISA5		0		0	0	0	0	0	0	0	0	0	0	0	0	0	0		0	0
ENST00000376325	ENSG00000187902.11	protein_coding		SHISA7		0		0	0	0	0	0	0	0	0	0	0	0	0	0	0		0	0
ENST00000482785	ENSG00000144736.13	protein_coding		SHQ1		0		0	0	0	0	0	0	0	0	0	0	0	0	0	0		0	0
ENST00000394725	ENSG00000196470.11	protein_coding		SIAH1		0		0	0	0	0	0	0	0	0	0	0	0	0	0	0		0	0
ENST00000308942	ENSG00000116991.10	protein_coding		SIPA1L2		0		0	0	0	0	0	0	0	0	0	0	0	0	0	0		0	0
ENST00000412532	ENSG00000105281.12	protein_coding		SLC1A5		1		0	0	0	0	0	0	0	0	0	0	0	0	0	0		0	0
ENST00000628067	ENSG00000177542.10	protein_coding		SLC25A22		0		0	0	0	0	0	0	0	0	0	0	0	0	0	0		0	0
ENST00000359511	ENSG00000160785.13	protein_coding		SLC25A44		0		0	0	0	0	0	0	0	0	0	0	0	0	0	0		0	0
ENST00000233535	ENSG00000115194.10	protein_coding		SLC30A3		0		0	0	0	0	0	0	0	0	0	0	0	0	0	0		0	0
ENST00000378509	ENSG00000205060.10	protein_coding		SLC35B4		0		0	0	0	0	0	0	0	0	0	0	0	0	0	0		0	0
ENST00000409648	ENSG00000127526.14	nonsense_mediated_decay		SLC35E1		0		0	0	0	0	0	0	0	0	0	0	0	0	0	0		0	0
ENST00000618278	ENSG00000131389.16	nonsense_mediated_decay		SLC6A6		0		0	0	0	0	0	0	0	0	0	0	0	0	0	0		0	0
ENST00000622186	ENSG00000131389.16	protein_coding		SLC6A6		0		0	0	0	0	0	0	0	0	0	0	0	0	0	0		0	0
ENST00000372708	ENSG00000084070.11	protein_coding		SMAP2		0		0	0	0	0	0	0	0	0	0	0	0	0	0	0		0	0
ENST00000539317	ENSG00000084070.11	protein_coding		SMAP2		0		0	0	0	0	0	0	0	0	0	0	0	0	0	0		0	0
ENST00000614549	ENSG00000084070.11	protein_coding		SMAP2		0		0	0	0	0	0	0	0	0	0	0	0	0	0	0		0	0
ENST00000372718	ENSG00000084070.11	protein_coding		SMAP2		0		0	0	0	0	0	0	0	0	0	0	0	0	0	0		0	0
ENST00000525141	ENSG00000166002.6	protein_coding		SMCO4		0		0	0	0	0	0	0	0	0	0	0	0	0	0	0		0	0
ENST00000554169	ENSG00000247092.6	antisense	SNORT	SNHG10		0		0	0	0	0	0	0	0	0	0	0	0	0	0	0		0	0
ENST00000500370	ENSG00000247092.6	antisense		SNHG10		0		0	0	0	0	0	0	0	0	0	0	0	0	0	0		0	0
ENST00000400436	ENSG00000174365.19	retained_intron	SNORT	SNHG11		1		0	0	0	0	0	0	0	0	0	0	0	0	0	0		0	0
ENST00000461448	ENSG00000197989.13	retained_intron	SNORT	SNHG12		1		0	0	0	0	0	0	0	0	0	0	0	0	0	0		0	1
ENST00000474814	ENSG00000197989.13	retained_intron	SNORT	SNHG12		1		0	0	0	0	0	0	0	0	0	0	0	0	0	0		0	1
ENST00000470977	ENSG00000197989.13	retained_intron	SNORT	SNHG12		1		0	0	0	0	0	0	0	0	0	0	0	0	0	0		0	1
ENST00000464115	ENSG00000197989.13	retained_intron	SNORT	SNHG12		1		0	0	0	0	0	0	0	0	0	0	0	0	0	0		0	0
ENST00000481368	ENSG00000197989.13	retained_intron	SNORT	SNHG12		1		0	0	0	0	0	0	1	0	0	0	0	0	1	0		0	0
ENST00000577700	ENSG00000232956.8	lincRNA	SNORT	SNHG15		1		0	0	0	0	0	0	0	0	0	0	0	0	0	0		0	0
ENST00000437681	ENSG00000242125.3	retained_intron	SNORT	SNHG3		1		0	0	0	0	0	0	1	0	0	0	0	0	0	0		0	0
ENST00000447507	ENSG00000242125.3	retained_intron	SNORT	SNHG3		0		0	0	0	0	0	0	0	0	0	0	0	0	0	0		0	0
ENST00000508735	ENSG00000281398.3	lincRNA		SNHG4		0		0	0	0	0	0	0	0	0	0	0	0	0	0	0		0	0
ENST00000447221	ENSG00000233016.6	antisense	SNORT	SNHG7		1		0	0	0	0	0	0	0	0	0	0	0	0	0	0		0	0
ENST00000602573	ENSG00000269893.6	lincRNA	SNORT	SNHG8		1		0	0	0	0	0	0	0	0	0	0	0	0	0	0		0	0
ENST00000602414	ENSG00000269893.6	lincRNA		SNHG8		0		0	0	0	0	0	0	0	0	0	0	0	0	0	0		0	0
ENST00000564014	ENSG00000255198.4	lincRNA	SNORT	SNHG9		1		0	0	0	0	0	0	0	0	0	0	0	0	0	0		0	0
ENST00000384107	ENSG00000206834.1	snoRNA		SNORA1		1		0	0	0	0	0	0	0	0	0	0	0	0	0	0		0	0
ENST00000384084	ENSG00000206811.1	snoRNA		SNORA10		1		0	0	0	0	0	0	0	0	0	0	0	0	0	0		0	0
ENST00000408789	ENSG00000221716.1	snoRNA		SNORA11		1		0	0	0	0	0	0	0	0	0	0	0	0	0	0		0	0
ENST00000408175	ENSG00000221102.1	snoRNA		SNORA11B		1		0	0	0	0	0	0	0	0	0	0	0	0	0	0		0	0
ENST00000408778	ENSG00000221705.1	snoRNA		SNORA11E		0		0	0	0	0	0	0	0	0	0	0	0	0	0	0		0	0
ENST00000408237	ENSG00000221164.1	snoRNA		SNORA11F		1		0	0	0	0	0	0	0	0	0	0	0	0	0	0		0	0
ENST00000391162	ENSG00000212464.1	snoRNA		SNORA12		1		0	0	0	0	0	0	0	0	0	0	1	0	0	0		0	0
ENST00000458790	ENSG00000238363.1	snoRNA		SNORA13		0		0	0	0	0	0	0	0	0	0	0	0	0	0	0		0	0
ENST00000364773	ENSG00000201643.1	snoRNA		SNORA14A		1		0	0	0	0	0	0	0	0	0	0	0	0	0	0		0	0
ENST00000384452	ENSG00000207181.1	snoRNA		SNORA14B		1		0	0	0	0	0	0	0	0	0	0	0	0	0	0		0	0
ENST00000384334	ENSG00000207062.1	snoRNA		SNORA15B-2		0		0	0	0	0	0	0	0	0	0	0	0	0	0	0		0	0
ENST00000626886	ENSG00000280496.1	snoRNA		SNORA17B		1		0	0	0	0	0	0	0	0	0	0	0	0	0	0		0	0
ENST00000384416	ENSG00000207145.1	snoRNA		SNORA18		1		0	0	0	0	0	0	0	0	0	0	0	0	0	0		0	0
ENST00000384737	ENSG00000207468.1	snoRNA		SNORA19		1		0	0	0	0	0	0	0	0	0	0	0	0	0	0		0	0
ENST00000384662	ENSG00000207392.1	snoRNA		SNORA20		1		0	0	0	0	0	0	0	0	0	0	0	0	0	0		0	0
ENST00000383907	ENSG00000206634.1	snoRNA		SNORA22		1		0	0	0	0	0	0	0	0	0	0	0	0	0	0		0	0
ENST00000383876	ENSG00000206603.1	snoRNA		SNORA22B		1		0	0	0	0	0	0	0	0	0	0	0	0	0	0		0	0
ENST00000384614	ENSG00000207344.1	snoRNA		SNORA22C		1		0	0	0	0	0	0	0	0	0	0	0	0	0	0		0	0
ENST00000365128	ENSG00000201998.1	snoRNA		SNORA23		1		0	0	0	0	0	0	0	0	0	0	0	0	0	0		0	0
ENST00000384096	ENSG00000275994.1	snoRNA		SNORA24		1		0	0	0	0	0	0	0	0	0	0	0	0	0	0		0	0
ENST00000384176	ENSG00000206903.1	snoRNA		SNORA24B		1		0	0	0	0	0	0	0	0	0	0	0	0	0	0		0	0
ENST00000384384	ENSG00000207112.1	snoRNA		SNORA25		1		0	0	0	0	0	0	0	0	0	0	0	0	0	0		0	0
ENST00000391286	ENSG00000212588.1	snoRNA		SNORA26		1		0	0	0	0	0	0	0	0	0	0	0	0	0	0		0	0
ENST00000384323	ENSG00000207051.1	snoRNA		SNORA27		1		0	0	0	0	0	0	0	0	0	0	0	0	0	0		0	0
ENST00000606769	ENSG00000272533.1	snoRNA		SNORA28		1		0	0	0	0	0	0	0	0	0	0	0	0	0	0		0	0
ENST00000383885	ENSG00000206612.1	snoRNA		SNORA2A		1		0	0	0	0	0	0	0	0	0	0	0	0	0	0		0	0
ENST00000384583	ENSG00000207313.1	snoRNA		SNORA2B		0		0	0	0	0	0	0	0	0	0	0	0	0	0	0		0	0
ENST00000408564	ENSG00000221491.2	snoRNA		SNORA2C		1		0	0	0	0	0	0	0	0	0	0	0	0	0	0		0	0
ENST00000362607	ENSG00000199477.1	snoRNA		SNORA31		1		0	0	0	0	0	0	0	0	0	0	0	0	0	0		0	0
ENST00000384072	ENSG00000206799.1	snoRNA		SNORA32		1		0	0	0	1	0	0	0	0	0	0	0	0	0	0		0	0
ENST00000363664	ENSG00000200534.1	snoRNA		SNORA33		1		0	0	0	0	0	0	0	0	0	0	0	0	0	0		0	0
ENST00000384221	ENSG00000206948.1	snoRNA		SNORA36A		1		0	0	0	0	0	0	0	0	0	0	0	0	0	0		0	0
ENST00000410438	ENSG00000222370.1	snoRNA		SNORA36B		1		0	0	0	0	0	0	0	0	0	0	0	0	0	0		0	0
ENST00000384504	ENSG00000207233.1	snoRNA		SNORA37		1		0	0	0	0	0	0	0	0	0	0	0	0	0	0		0	0
ENST00000363946	ENSG00000200816.1	snoRNA		SNORA38		1		0	0	0	0	0	0	1	0	0	0	0	0	0	0		0	0
ENST00000363524	ENSG00000200394.1	snoRNA		SNORA38B		1		0	0	0	0	0	0	0	0	0	0	0	0	0	0		0	0
ENST00000391305	ENSG00000212607.1	snoRNA		SNORA3B		1		0	0	0	0	0	0	0	0	0	0	0	0	0	0		0	0
ENST00000584302	ENSG00000263776.1	snoRNA		SNORA4		1		0	0	0	0	0	0	0	0	0	0	0	0	0	0		0	0
ENST00000388090	ENSG00000210825.1	snoRNA		SNORA40		0		0	0	0	0	0	0	0	0	0	0	0	0	0	0		0	0
ENST00000385573	ENSG00000208308.1	snoRNA		SNORA40B		1		0	0	0	0	0	0	1	0	0	0	0	0	0	0		0	0
ENST00000384584	ENSG00000273544.1	snoRNA		SNORA44		1		0	0	0	0	0	0	0	0	0	0	0	0	0	0		0	0
ENST00000384762	ENSG00000207493.1	snoRNA		SNORA46		1		0	0	0	0	0	0	0	0	0	0	0	0	0	0		0	0
ENST00000458862	ENSG00000238961.1	snoRNA		SNORA47		1		0	0	0	0	0	0	0	0	0	0	0	0	0	0		0	0
ENST00000386847	ENSG00000209582.1	snoRNA		SNORA48		1		0	0	0	0	0	0	0	0	0	0	0	0	0	0		0	0
ENST00000386157	ENSG00000208892.1	snoRNA		SNORA49		1		0	0	0	0	0	0	0	0	0	0	0	0	0	0		0	0
ENST00000629536	ENSG00000281910.1	snoRNA		SNORA50A		1		0	0	0	0	0	0	0	0	0	0	0	0	0	0		0	0
ENST00000630737	ENSG00000281295.1	snoRNA		SNORA50B		1		0	0	0	0	0	0	0	0	0	0	0	0	0	0		0	0
ENST00000606420	ENSG00000271798.1	snoRNA		SNORA51		1		0	0	0	0	0	0	0	0	0	0	0	0	0	0		0	0
ENST00000362915	ENSG00000199785.1	snoRNA		SNORA52		1		0	0	0	0	0	0	0	0	0	0	0	0	0	0		0	0
ENST00000391141	ENSG00000212443.1	snoRNA		SNORA53		1		0	0	0	0	0	0	0	0	0	0	0	0	0	0		0	0
ENST00000384281	ENSG00000207008.1	snoRNA		SNORA54		0		0	0	0	0	0	0	0	0	0	0	0	0	0	0		0	0
ENST00000364587	ENSG00000201457.1	snoRNA		SNORA55		1		0	0	0	0	0	0	0	0	0	0	0	0	0	0		0	0
ENST00000383966	ENSG00000206693.1	snoRNA		SNORA56		1		0	0	0	0	0	0	0	0	0	0	0	0	0	0		0	0
ENST00000505219	ENSG00000249020.1	snoRNA		SNORA58		1		0	0	0	0	0	0	0	0	0	0	0	0	0	0		0	0
ENST00000364259	ENSG00000201129.1	snoRNA		SNORA58B		1		0	0	0	0	0	0	0	0	0	0	0	0	0	0		0	0
ENST00000578183	ENSG00000266079.4	snoRNA		SNORA59B		0		0	0	0	0	0	0	0	0	0	0	0	0	0	0		0	0
ENST00000384111	ENSG00000206838.1	snoRNA		SNORA5A		1		0	0	0	0	0	0	0	0	0	0	0	0	0	0		0	0
ENST00000364902	ENSG00000201772.1	snoRNA		SNORA5C		1		0	0	0	0	0	0	0	0	0	0	0	0	0	0		0	0
ENST00000384033	ENSG00000206760.1	snoRNA		SNORA6		1		0	0	0	0	0	0	0	0	0	0	0	0	0	0		0	0
ENST00000362396	ENSG00000199266.1	snoRNA		SNORA60		1		0	0	0	0	0	0	0	0	0	0	0	0	0	0		0	0
ENST00000384581	ENSG00000278274.1	snoRNA		SNORA61		1		0	0	0	0	0	0	0	0	0	0	0	0	0	0		0	0
ENST00000365493	ENSG00000202363.1	snoRNA		SNORA62		1		0	0	0	0	0	0	0	0	0	0	0	0	0	0		0	0
ENST00000363450	ENSG00000200320.1	snoRNA		SNORA63		1		0	0	0	0	0	0	0	0	0	0	0	0	0	0		0	0
ENST00000364578	ENSG00000201448.1	snoRNA		SNORA63C		0		0	0	0	0	0	0	0	0	0	0	0	0	0	0		0	0
ENST00000364359	ENSG00000201229.1	snoRNA		SNORA63D		1		0	0	0	0	0	0	0	0	0	0	0	0	0	0		0	0
ENST00000384674	ENSG00000207405.1	snoRNA		SNORA64		0		0	0	0	0	0	0	0	0	0	0	0	0	0	0		0	0
ENST00000364432	ENSG00000201302.1	snoRNA		SNORA65		1		0	0	0	0	0	0	0	0	0	0	0	0	0	0		0	0
ENST00000384792	ENSG00000207523.1	snoRNA		SNORA66		1		0	0	0	0	0	0	0	0	0	0	0	0	0	0		0	0
ENST00000384423	ENSG00000277985.1	snoRNA		SNORA67		1		0	0	0	0	0	0	0	0	0	0	0	0	0	0		0	0
ENST00000384437	ENSG00000207166.1	snoRNA		SNORA68		1		0	0	0	0	0	0	0	0	0	0	0	0	0	0		0	0
ENST00000383895	ENSG00000206622.1	snoRNA		SNORA69		1		0	0	0	0	0	0	0	0	0	0	1	0	0	0		0	0
ENST00000364729	ENSG00000225091.3	snoRNA		SNORA71A		1		0	0	0	0	0	0	0	0	0	0	0	0	0	0		0	0
ENST00000439232	ENSG00000235408.5	snoRNA		SNORA71B		1		0	0	1	0	0	0	0	0	0	0	0	0	0	0		0	0
ENST00000364642	ENSG00000201512.1	snoRNA		SNORA71C		1		0	0	0	0	0	0	0	0	0	0	0	0	0	0		0	0
ENST00000363484	ENSG00000200354.1	snoRNA		SNORA71D		0		0	0	0	0	0	0	0	0	0	0	0	0	0	0		0	0
ENST00000384339	ENSG00000207067.1	snoRNA		SNORA72		1		0	0	0	0	0	0	0	0	0	0	0	0	0	0		0	0
ENST00000364938	ENSG00000274266.1	snoRNA		SNORA73A		1		0	0	0	0	0	0	1	0	0	0	0	0	0	0		0	0
ENST00000363217	ENSG00000200087.1	snoRNA		SNORA73B		1		0	0	0	0	0	0	0	0	0	0	0	0	1	0		0	0
ENST00000364089	ENSG00000200959.1	snoRNA		SNORA74A		1		0	0	0	0	0	0	0	0	0	0	0	0	0	0		0	0
ENST00000391100	ENSG00000212402.1	snoRNA		SNORA74B		1		0	0	0	0	0	0	0	0	0	0	0	0	0	0		0	0
ENST00000516404	ENSG00000252213.1	snoRNA		SNORA74D		1		0	0	0	0	0	0	0	0	0	0	0	0	0	0		0	0
ENST00000384158	ENSG00000206885.1	snoRNA		SNORA75		1		0	0	0	0	0	0	0	0	0	0	0	0	0	0		0	1
ENST00000408376	ENSG00000221303.1	snoRNA		SNORA79		1		0	0	0	0	0	0	0	0	0	0	0	0	0	0		0	0
ENST00000410557	ENSG00000222489.1	snoRNA		SNORA79B		1		0	0	0	0	0	0	0	0	0	0	0	0	0	0		0	0
ENST00000384765	ENSG00000207496.1	snoRNA		SNORA7A		1		0	0	0	0	0	0	0	0	0	0	0	0	0	0		0	1
ENST00000384360	ENSG00000207088.1	snoRNA		SNORA7B		1		0	0	0	0	0	0	0	0	0	0	0	0	0	0		0	0
ENST00000384574	ENSG00000207304.1	snoRNA		SNORA8		1		0	0	0	0	0	0	0	0	0	0	0	0	0	0		0	0
ENST00000363922	ENSG00000200792.1	snoRNA		SNORA80A		1		0	0	0	0	0	0	0	0	0	0	0	0	0	0		0	0
ENST00000383906	ENSG00000206633.1	snoRNA		SNORA80B		1		0	0	0	0	0	0	0	0	0	0	0	0	0	0		0	0
ENST00000362917	ENSG00000199787.1	snoRNA		SNORA80C		1		0	0	0	0	0	0	0	0	0	0	0	0	0	0		0	0
ENST00000384488	ENSG00000207217.1	snoRNA		SNORA80D		1		0	0	0	0	0	0	0	0	0	0	0	0	0	0		0	0
ENST00000384744	ENSG00000207475.1	snoRNA		SNORA80E		1		0	0	0	0	0	0	0	0	0	0	0	0	0	0		0	0
ENST00000408493	ENSG00000221420.2	snoRNA		SNORA81		1		0	0	0	0	0	0	0	0	0	0	0	0	0	0		0	0
ENST00000459229	ENSG00000239183.1	snoRNA		SNORA84		1		0	0	0	0	0	0	0	0	0	0	0	0	0	0		0	0
ENST00000390981	ENSG00000212283.1	snoRNA		SNORD89		1		0	0	0	0	0	0	0	0	0	0	0	0	0	0		0	0
ENST00000435815	ENSG00000233270.1	processed_pseudogene		SNRPEP4		0		0	0	0	0	0	0	0	0	0	0	0	0	0	0		0	0
ENST00000580875	ENSG00000002919.14	retained_intron		SNX11		0		0	0	0	0	0	0	0	0	0	0	0	0	0	0		0	0
ENST00000426431	ENSG00000185591.9	protein_coding		SP1		1		1	0	0	0	0	0	0	0	0	0	0	0	0	0		0	0
ENST00000206020	ENSG00000091640.7	protein_coding		SPAG7		0		0	0	0	0	0	0	0	0	0	0	0	0	0	0		0	0
ENST00000591396	ENSG00000161888.11	protein_coding		SPC24		0		0	0	0	0	0	0	0	0	0	0	0	0	0	0		0	0
ENST00000317376	ENSG00000107742.12	protein_coding		SPOCK2		0		0	0	0	0	0	0	0	0	0	0	0	0	0	0		0	0
ENST00000373109	ENSG00000107742.12	protein_coding		SPOCK2		0		0	0	0	0	0	0	0	0	0	0	0	0	0	0		0	0
ENST00000513080	ENSG00000121067.17	processed_transcript		SPOP		0		0	0	0	0	0	0	0	0	0	0	0	0	0	0		0	0
ENST00000490796	ENSG00000072310.16	retained_intron		SREBF1		0		0	0	0	0	0	0	0	0	0	0	0	0	0	0		0	0
ENST00000265354	ENSG00000112658.7	protein_coding		SRF		0		0	0	0	0	0	0	0	0	0	0	0	0	0	0		0	0
ENST00000490348	ENSG00000196220.15	processed_transcript		SRGAP3		0		0	0	0	0	0	0	0	0	0	0	0	0	0	0		0	0
ENST00000459997	ENSG00000116649.9	nonsense_mediated_decay		SRM		0		0	0	0	0	0	0	0	0	0	0	0	0	0	0		0	0
ENST00000376957	ENSG00000116649.9	protein_coding		SRM		0		0	0	0	0	0	0	0	0	0	0	0	0	0	0		0	0
ENST00000471550	ENSG00000010270.13	retained_intron		STARD3NL		0		0	0	0	0	0	0	0	0	0	0	0	0	0	0		0	0
ENST00000293328	ENSG00000173757.9	protein_coding		STAT5B		0		0	0	0	0	0	0	0	0	0	0	0	0	0	0		0	0
ENST00000419433	ENSG00000163482.11	nonsense_mediated_decay		STK36		0		0	0	0	0	0	0	0	0	0	0	0	0	0	0		0	0
ENST00000215095	ENSG00000099365.10	protein_coding		STX1B		0		0	0	0	0	0	0	0	0	0	0	0	0	0	0		0	0
ENST00000595181	ENSG00000076944.15	retained_intron		STXBP2		1		1	0	0	0	0	0	0	0	0	0	0	0	0	0		0	0
ENST00000612033	ENSG00000076944.15	protein_coding		STXBP2		1		1	0	0	0	0	0	0	0	0	0	0	0	0	0		0	0
ENST00000569409	ENSG00000261052.5	retained_intron		SULT1A3		0		0	0	0	0	0	0	0	0	0	0	0	0	0	0		0	0
ENST00000581510	ENSG00000109111.14	retained_intron		SUPT6H		0		0	0	0	0	0	0	0	0	0	0	0	0	0	0		0	0
ENST00000557275	ENSG00000176438.12	protein_coding		SYNE3		1		0	0	0	0	0	0	0	0	0	0	0	0	0	0		0	0
ENST00000592456	ENSG00000108639.7	processed_transcript		SYNGR2		0		0	0	0	0	0	0	0	0	0	0	0	0	0	0		0	0
ENST00000491602	ENSG00000102362.15	processed_transcript		SYTL4		0		0	0	0	0	0	0	0	0	0	0	0	0	0	0		0	0
ENST00000423759	ENSG00000147133.15	protein_coding		TAF1		0		0	0	0	0	0	0	0	0	0	0	0	0	0	0		0	0
ENST00000373790	ENSG00000147133.15	protein_coding		TAF1		0		0	0	0	0	0	0	0	0	0	0	0	0	0	0		0	0
ENST00000530089	ENSG00000166012.16	processed_transcript	SNORT	TAF1D		1		0	0	0	0	0	0	1	0	0	0	1	0	0	0		0	0
ENST00000529900	ENSG00000166012.16	retained_intron	SNORT	TAF1D		1		0	0	0	1	0	0	0	0	0	0	0	0	0	0		0	0
ENST00000529435	ENSG00000166012.16	retained_intron	SNORT	TAF1D		1		0	0	0	0	0	0	1	0	0	0	1	0	0	0		0	0
ENST00000530769	ENSG00000166012.16	retained_intron	SNORT	TAF1D		1		0	0	0	1	0	0	1	0	0	0	1	0	0	0		1	1
ENST00000534079	ENSG00000166012.16	retained_intron	SNORT	TAF1D		1		0	0	0	0	0	0	0	0	0	0	0	0	0	0		0	1
ENST00000546088	ENSG00000166012.16	processed_transcript	SNORT	TAF1D		1		0	0	0	0	0	0	1	0	0	0	1	0	0	0		0	0
ENST00000525928	ENSG00000166012.16	retained_intron	SNORT	TAF1D		1		0	0	0	0	0	0	0	0	0	0	0	0	0	0		0	0
ENST00000323981	ENSG00000166012.16	nonsense_mediated_decay	SNORT	TAF1D		1		0	0	0	1	0	0	0	0	0	0	0	0	0	0		1	0
ENST00000617757	ENSG00000120948.16	processed_transcript		TARDBP		1		0	0	0	0	0	0	0	0	0	0	0	0	0	0		0	0
ENST00000315091	ENSG00000120948.16	protein_coding		TARDBP		1		0	0	0	0	0	0	0	0	0	0	0	0	0	0		0	0
ENST00000372648	ENSG00000107021.15	protein_coding		TBC1D13		1		0	0	0	0	0	0	0	0	0	0	0	0	0	0		0	0
ENST00000483828	ENSG00000121749.15	retained_intron		TBC1D15		0		0	0	0	0	0	0	0	0	0	0	0	0	0	0		0	0
ENST00000484326	ENSG00000136270.13	retained_intron		TBRG4		0		0	0	0	0	0	0	0	0	0	0	0	0	0	0		0	0
ENST00000478507	ENSG00000111802.13	processed_transcript		TDP2		0		0	0	0	0	0	0	0	0	0	0	0	0	0	0		0	0
ENST00000602385	ENSG00000270141.3	lincRNA		TERC		1		0	0	0	0	0	0	0	0	0	0	0	0	0	0		0	0
ENST00000258991	ENSG00000136478.7	protein_coding		TEX2		0		0	0	0	0	0	0	0	0	0	0	0	0	0	0		0	0
ENST00000494812	ENSG00000198176.12	processed_transcript		TFDP1		0		0	0	0	0	0	0	0	0	0	0	0	0	0	0		0	0
ENST00000561453	ENSG00000140332.15	nonsense_mediated_decay		TLE3		0		0	0	0	0	0	0	0	0	0	0	0	0	0	0		0	0
ENST00000437003	ENSG00000198270.12	processed_transcript		TMEM116		0		0	0	0	0	0	0	0	0	0	0	0	0	0	0		0	0
ENST00000288381	ENSG00000157600.11	protein_coding		TMEM164		0		0	0	0	0	0	0	0	0	0	0	0	0	0	0		0	0
ENST00000565468	ENSG00000261115.5	protein_coding		TMEM178B		0		0	0	0	0	0	0	0	0	0	0	0	0	0	0		0	0
ENST00000610315	ENSG00000261115.5	protein_coding		TMEM178B		0		0	0	0	0	0	0	0	0	0	0	0	0	0	0		1	0
ENST00000377057	ENSG00000135048.13	retained_intron		TMEM2		1		1	0	0	0	0	0	0	0	0	0	0	0	0	0		1	0
ENST00000555868	ENSG00000182107.6	protein_coding		TMEM30B		0		0	0	0	0	0	0	0	0	0	0	0	0	0	0		0	0
ENST00000433461	ENSG00000118600.11	retained_intron		TMEM5		0		0	0	0	0	0	0	0	0	0	0	0	0	0	0		0	0
ENST00000442441	ENSG00000142188.16	nonsense_mediated_decay		TMEM50B		0		0	0	0	0	0	0	0	0	0	0	0	0	0	0		0	0
ENST00000459909	ENSG00000142188.16	retained_intron		TMEM50B		0		0	0	0	0	0	0	0	0	0	0	0	0	0	0		0	0
ENST00000296861	ENSG00000146072.6	protein_coding		TNFRSF21		0		0	0	0	0	0	0	0	0	0	0	0	0	0	0		0	0
ENST00000416152	ENSG00000061938.17	protein_coding		TNK2		0		0	0	0	0	0	0	0	0	0	0	0	0	0	0		0	0
ENST00000428457	ENSG00000136205.16	protein_coding		TNS3		1		1	0	0	0	0	0	0	0	0	0	0	0	0	0		0	0
ENST00000311160	ENSG00000136205.16	protein_coding		TNS3		1		1	0	0	0	0	0	0	0	0	0	0	0	0	0		0	0
ENST00000476908	ENSG00000197323.11	processed_transcript		TRIM33		0		0	0	0	0	0	0	0	0	0	0	0	0	0	0		0	0
ENST00000475373	ENSG00000143569.18	processed_transcript	SNORT	UBAP2L		1		0	0	0	0	0	0	0	0	0	0	0	0	0	0		0	0
ENST00000355621	ENSG00000186591.11	protein_coding		UBE2H		1		1	0	0	0	0	0	0	0	0	0	0	0	0	0		0	0
ENST00000343638	ENSG00000108312.14	protein_coding		UBTF		0		0	0	0	0	0	0	0	0	0	0	0	0	0	0		0	0
ENST00000302904	ENSG00000108312.14	protein_coding		UBTF		0		0	0	0	0	0	0	0	0	0	0	0	0	0	0		0	0
ENST00000282169	ENSG00000152332.15	processed_transcript		UHMK1		0		0	0	0	0	0	0	0	0	0	0	0	0	0	0		0	0
ENST00000373192	ENSG00000107731.12	protein_coding		UNC5B		0		0	0	0	0	0	0	0	0	0	0	0	0	0	0		0	0
ENST00000614341	ENSG00000182040.8	protein_coding		USH1G		0		0	0	0	0	0	0	0	0	0	0	0	0	0	0		0	0
ENST00000537526	ENSG00000124422.11	protein_coding		USP22		0		0	0	0	0	0	0	0	0	0	0	0	0	0	0		0	0
ENST00000389851	ENSG00000163945.16	protein_coding		UVSSA		0		0	0	0	0	0	0	0	0	0	0	0	0	0	0		0	0
ENST00000527646	ENSG00000149823.8	processed_transcript		VPS51		0		0	0	0	0	0	0	0	0	0	0	0	0	0	0		0	0
ENST00000263150	ENSG00000047056.14	protein_coding		WDR37		0		0	0	0	0	0	0	0	0	0	0	0	0	0	0		0	0
ENST00000476326	ENSG00000160193.11	processed_transcript		WDR4		1		0	0	0	0	0	0	0	0	0	0	0	0	0	0		0	0
ENST00000398208	ENSG00000160193.11	protein_coding		WDR4		1		0	0	0	0	0	0	0	0	0	0	0	0	0	0		0	0
ENST00000585393	ENSG00000070540.12	protein_coding		WIPI1		0		0	0	0	0	0	0	0	0	0	0	0	0	0	0		0	0
ENST00000272164	ENSG00000143816.7	protein_coding		WNT9A		0		0	0	0	0	0	0	0	0	0	0	0	0	0	0		1	0
ENST00000568684	ENSG00000198373.12	protein_coding		WWP2		0		0	0	0	0	0	0	0	0	0	0	0	0	0	0		0	0
ENST00000356003	ENSG00000198373.12	protein_coding		WWP2		0		0	0	0	0	0	0	0	0	0	0	0	0	0	0		0	0
ENST00000569297	ENSG00000198373.12	processed_transcript		WWP2		0		0	0	0	0	0	0	0	0	0	0	0	0	0	0		0	0
ENST00000554107	ENSG00000119596.17	protein_coding		YLPM1		0		0	0	0	0	0	0	0	0	0	0	0	0	0	0		0	0
ENST00000506333	ENSG00000047188.15	retained_intron		YTHDC2		0		0	0	0	0	0	0	0	0	0	0	0	0	0	0		0	0
ENST00000436865	ENSG00000163374.19	nonsense_mediated_decay		YY1AP1		1		0	0	0	0	0	0	0	0	0	0	0	0	0	0		0	0
ENST00000342537	ENSG00000179627.9	protein_coding		ZBTB42		0		0	0	0	0	0	0	0	0	0	0	0	0	0	0		0	0
ENST00000374142	ENSG00000204160.11	protein_coding		ZDHHC18		0		0	0	0	0	0	0	0	0	0	0	0	0	0	0		0	0
ENST00000319374	ENSG00000177108.5	protein_coding		ZDHHC22		0		0	0	0	0	0	0	0	0	0	0	0	0	0	0		0	0
ENST00000533216	ENSG00000162300.11	retained_intron		ZFPL1		0		0	0	0	0	0	0	0	0	0	0	0	0	0	0		0	0
ENST00000477340	ENSG00000197114.11	retained_intron		ZGPAT		0		0	0	0	0	0	0	0	0	0	0	0	0	0	0		0	0
ENST00000274712	ENSG00000146007.10	protein_coding		ZMAT2		0		0	0	0	0	0	0	0	0	0	0	0	0	0	0		0	0
ENST00000595146	ENSG00000171606.17	retained_intron		ZNF274		0		0	0	0	0	0	0	0	0	0	0	0	0	0	0		0	0
ENST00000427912	ENSG00000205903.6	protein_coding		ZNF316		0		0	0	0	0	0	0	0	0	0	0	0	0	0	0		0	0
ENST00000262990	ENSG00000109445.10	protein_coding		ZNF330		0		0	0	0	0	0	0	0	0	0	0	0	0	0	0		0	0
ENST00000513929	ENSG00000130844.16	processed_transcript		ZNF331		1		1	0	0	0	0	0	0	0	0	0	0	0	0	0		0	0
ENST00000511834	ENSG00000113761.11	protein_coding		ZNF346		0		0	0	0	0	0	0	0	0	0	0	0	0	0	0		0	0
ENST00000358149	ENSG00000113761.11	protein_coding		ZNF346		0		0	0	0	0	0	0	0	0	0	0	0	0	0	0		0	0
ENST00000462037	ENSG00000171163.15	retained_intron		ZNF692		0		0	0	0	0	0	0	0	0	0	0	0	0	0	0		0	0
ENST00000416904	ENSG00000139651.10	protein_coding		ZNF740		0		0	0	0	0	0	0	0	0	0	0	0	0	0	0		0	0
		SNORT sum	56		Sum	242		48	1	2	5	1	0	14	0	0	0	11	0	2	1		22	11
					antisense	2		1	0	0	0	0	0	0	0	0	0	0	0	0	0		0	0
					lincRNA	6		0	0	0	0	0	0	0	0	0	0	0	0	0	0		0	0
					miRNA	1		0	1	0	0	0	0	0	0	0	0	0	0	0	0		0	0
					misc_RNA	2		0	0	0	0	0	0	0	0	0	0	0	0	0	0		0	0
					nonsense_mediated_decay	6		3	0	0	1	0	0	0	0	0	0	0	0	0	0		1	1
					processed_pseudogene	0		0	0	0	0	0	0	0	0	0	0	0	0	0	0		0	0
					processed_transcript	14		3	0	0	0	0	0	2	0	0	0	2	0	0	0		2	0
					protein_coding	57		28	0	0	0	0	0	1	0	0	0	2	0	0	1		15	2
					retained_intron	50		12	0	1	2	0	0	7	0	0	0	5	0	1	0		4	6
					scaRNA	14		1	0	0	1	1	0	1	0	0	0	0	0	0	0		0	0
					sense_intronic	0		0	0	0	0	0	0	0	0	0	0	0	0	0	0		0	0
					sense_overlapping	0		0	0	0	0	0	0	0	0	0	0	0	0	0	0		0	0
					snoRNA	90		0	0	1	1	0	0	3	0	0	0	2	0	1	0		0	2
					TEC	0		0	0	0	0	0	0	0	0	0	0	0	0	0	0		0	0
					SNORT	52		0	0	1	3	0	0	9	0	0	0	6	0	1	0		2	7
Legend
eCLIP Correspondences		Transcripts that were found binded to the dyskerin in the eCLIP analysis
Motif correspondences to eCLIP DKC1 binding sites		Transcripts that were found binded to the dyskerin in the eCLIP analysis and possess a motif overlapping the dyskerin binding sequence
NMD dependent		Transcripts that were found sensitive to siRNA silencing of UPF1 (NMD sensitivity)
RMBase psi sites corresponcendes		Transcripts that were found binded to the dyskerin in the eCLIP analysis and possess a known pseudouridine (obtained from RMBase database) overlapping the dyskerin binding sequence
