# Supplementary material for: Human dyskerin binds to cytoplasmic H/ACA-box-containing transcripts affecting nuclear hormone receptor dependence
Source: Genome Biol. 2022 Aug 22;23:177. doi: 10.1186/s13059-022-02746-3 (PMC9394076; doi:10.1186/s13059-022-02746-3)
Supplement: Supplementary file 3 — Additional file 3: Table S2. Primers and probes. [file 13059_2022_2746_MOESM3_ESM.xlsx]

## Sheet: Primers
	Name	FW/RV	Sequence 5'-3'	Transcript ID
	B-Actin	FW	ATCGTCCACCGCAAATGCTTCTA	Generic
		RV	AGCCATGCCAATCTCATCTTGTT
	SNORA23	FW	GCTGCTGTAATGTGTGCATAG	ENST00000365128.1
		RV	CGCATGATGTTTGTGTGGATAG
	EIF4A1-C	FW	GCCTCATTTGCTGGACCAA	ENST00000293831.13
		RV	TGGCTACCATTTTCTCTCCCC
	EIF4A1 snoRT	FW	TCAGGAAAGTAGCAGCTTGGA	All SNORA-67 intron retaining transcripts
		RV	GGAGGGAAGACACTTAGGCA
	Unprocessed EIF4A1 snoRT	FW	TGAGGGAGTTTCGTTCTGGC	ENST00000578324.5
		RV	GGAGGGAAGACACTTAGGCA
	RPL32-C	FW	CAGCCATCTCCTTCTCGCT	ENST00000396957.5; ENST00000435983.5; ENST00000457131.1
		RV	GCCCCAGGTGAGGATGAATC
	RPL32 snoRT	FW	GCGGTAGTGTCTGTGGGTAT	ENST00000396953.6
		RV	CGCAAAGCCCTATCAACTCG
	TAF1D-C	FW	ATCAAATTGGCAGGGGATAGT	ENST00000448108.6
		RV	CACCTTTGACATTCATGATGCTGT
	TAF1D snoRT 1	FW	TGTGTCTTGGATCAGGTGTCA	ENST00000529900.1
		RV	CTTTGGCTTCTGTCATCTCGT
	TAF1D snoRT 2	FW	AGGTTTCTCAGAGTGTTCAGTT	ENST00000530769.5
		RV	CTTTGGCTTCTGTCATCTCGT
	GREB1	FW	AACTCCTTCCAGAACCCGC	Generic
		RV	AGAATAGAGGTTATGAACAGTGCT
	NRIP1	FW	GGGAAGTGTTTGGATTGTGAGC	Generic
		RV	TCCTCCTTCAGTCAAGTGTGC
	MYBL1	FW	GCTAGAGGATCGGGGAGAA	Generic
		RV	GATCGGCATACTGAAGGTCA
	p21	FW	CTGGAGACTCTCAGGGTCGAAA	Generic
		RV	GATTAGGGCTTCCTCTTGGAGAA
	IRS-2	FW	GTCCCACCACTTGAAGGAGG	ENST00000375856.5
		RV	ACAGTGCTGAGCGTCTTCTT
	PGR	FW	AGGTCTACCCGCCCTATCTC	Generic
		RV	TCCCACAGGTAAGGACACCA
	CCND1	FW	ACAGATCATCCGCAAACACG	Generic
		RV	TCTGGAGAGGAAGCGTGTGA
	CCNG1	FW	GTGGTTACCGCTGAGGAGC	Generic
		RV	CCACAGACCTTTGGCTGACA
	CCNG2	FW	ACAGGTTTGGAAGCCCCCG	Generic
		RV	CTCTGCCCCCAAATCCTTCAT
	MMD	FW	TGTGCCCTCTTCATCGTTTC	Generic
		RV	ACGAAGATTTAACCATGGAGCAT
	RBBP8	FW	AAGTGCTCGCTTCCCTTCG	Generic
		RV	TGCTCCACACTTCTACTTGCTT
	THOP1	FW	CCTGTGGAGCGAGGTGTATT	ENST00000587401.5
		RV	CGGAAGGACTCGTATGGGAA
	CASP7	FW	GAAACTCACTTCCTGTCGTCG	ENST00000452490.3
		RV	TTGATGGATCGCATGGTGAC
	RPS11	FW	CTGAGCGTGCCTACCAAAAG	ENST00000599561.1
		RV	ATCCGCCCTCTGGAGCTTCTC
	EIF4A1 snoRT nest	RV	CTAAGGAAGGCAGAGGAAAT
	EIF4A2 snoRT SNORA81	RV	GTGTATCCAACTTCCATTCCTGT
	EIF4A2 snoRT SNORA81 nested1	RV	AGCCAGTCTCATAACCCAGT
	EIF4A2 snoRT SNORA81 nested2	RV	GGACATTGGACATTAAGAAAGAGG
	TAF1D snoRT SNORA40 nested1	RV	GGCCTGGAACCAACCTTTATG
	TAF1D snoRT SNORA40 nested2	RV	CTGAACAATGAGTTCTGGGTTG
	WIPI1	FW	AGGTTATTCTGAGGACGGCG	ENST00000585393.1
	WIPI1	RV	CACGGCACAAGATTATGGGT
	CRY2	FW	TGCGACTCCACGACAAC	Generic
	CRY2	RV	TGTGTCCAAATCTTCCAGAGACT
	STAT5B	FW	TGAAGGCCACCATCATCAGT	ENST00000293328.7
	STAT5B	RV	GACGCAGCAGTTGTTCAAGA
	PAGR1 FW	FW	GACACCAAAGGACTCCCTGA	ENST00000320330.7
	PAGR1 RV	RV	CCCGCTACGAAGGATCTGC
	TAF1 FW	FW	CCTACACGCCACAGGCTAAG	Generic
	TAF1 RV	RV	GGCACTGGGAATATCCAAGACA
	PHB2 FW	FW	TCTCCAAGACGCCTCATCAA	ENST00000537646.5
	PHB2 RV	RV	CCTGGCTGGCTCCTCAAAA
	BAZ2A FW	FW	TGTTGGGATCTAGCATTCAAACC	Generic
	BAZ2A RV	RV	TCACCAACCCAGTTATACCTG
	SMAP2 FW	FW	CCTGTCATGGATTTGTTGGGC	Generic
	SMAP2 RV	RV	TGGAACCTACAACCTTTCTGG
	MED24 FW	FW	TCAACCTGGCAGATGCGTTA	Generic
	MED24 RV	RV	CTGATGGCTGTGAGGACAGA
	NCOA3 FW	FW	ACAAACACCCCCAAGCAACT	Generic
	NCOA3 RV	RV	ATAGCCCTCATCACCGCAG
	NCOA7 FW	FW	TCTTTTCTTACAGGGTTACGAC	ENST00000419660.1
	NCOA7 RV	RV	AGGCTGTCTCTGCATTTTGT
	CCAR1 FW	FW	TGAAATCCACACTGTTCTCAAGA	Generic
	CCAR1 RV	RV	CACTGGCACCATTCTCCTTG
	USP22 FW	FW	GGTTGGCCCTCACTATCAGC	Generic
	USP22 RV	RV	ACAGACATGGCAGATACAGGA
	EIF4A1-intron 4-5 FW	FW	TTGCCACCTATTGACAGCAC	EIF4A1 pre-mRNA
	EIF4A1-intron 4-5 RV	RV	TGCCCGGCACCATTCTTAAA
	RPL32-intron 3-4 FW	FW	TGGAAACCAAGAGTGCCCTA	RPL32 pre-mRNA
	RPL32-intron 3-4 RV	RV	GTTTGACCTTCTCCCGCTTG
	TAF1D-intron 1-2 FW	FW	GCGTTGCATATCTGGGGTTT	TAF1D pre-mRNA
	TAF1D-intron 1-2 RV	RV	AATGAAGCCCGTCCACACTA
	Probes	FW/RV	Sequence 5'-3'	Transcript ID
	TERC	FW	GGTGGTGGCCATTTTTTGTC	ENST00000602385.1
		RV	CTAGAATGAACGGTGGAAGGC
		Probe	CGCGCTGTTTTTCTCGCTGACTTTC
	EIF4A1 snoRT dPCR	FW	GCCTAAGTGTCTTCCCTCCG	All SNORA-67 intron retaining transcripts
		RV	CCTGTTGGTGGGAAGGTCAT
		Probe	TTCTTGACGTAGGCCAGAGG
	Unprocessed EIF4A1 snoRT dPCR	FW	TGCTGGTGAGTAGAGGGAA	ENST00000578324.5
		RV	CCTGTTGGTGGGAAGGTCAT
		Probe	TTCTTGACGTAGGCCAGAGG
	Commercial Probes		Catalogue N°	Company
	DKC1		Hs 00154737_m1	Thermo Fisher
	GUS		Hs99999908_m1	Thermo Fisher
	EGFR		Hs00193306_m1	Thermo Fisher
	EIF4A1 snoRT siRNA		Sequence 5'-3'	Company
	DsiRNA (CD.Ri.213474.13.2)		rCrArU rGrCrU rGrArA rGrArG rUrUrG rUrCrU rUrUrC rUrUG A	IDT
			rUrCrA rArGrA rArArG rArCrA rArCrU rCrUrU rCrArG rCrArU rGrUrG	IDT
