# Supplementary material for: Human dyskerin binds to cytoplasmic H/ACA-box-containing transcripts affecting nuclear hormone receptor dependence
Source: Genome Biol. 2022 Aug 22;23:177. doi: 10.1186/s13059-022-02746-3 (PMC9394076; doi:10.1186/s13059-022-02746-3)
Supplement: Supplementary file 6 — Additional file 6: Table S5. RIP-seq Analysis. [file 13059_2022_2746_MOESM6_ESM.xlsx]

## Sheet: Rip-Seq
					symbol	baseMean	log2FoldChange	lfcSE	stat	pvalue	padj
1	ENST00000486690.6	ENSG00000134333.13	AC084117.2-017	nonsense_mediated_decay	LDHA	131.545	11.6506	2.05722	5.17716	2.25283e-07	4.87795e-05
2	ENST00000416099.1	ENSG00000243960.1	RP11-552M11.4-002	sense_overlapping	RP11-552M11.4	50.8297	10.2695	1.12925	8.20851	2.23953e-16	5.00558e-13
3	ENST00000582126.1	ENSG00000108424.9	AC015674.1-013	nonsense_mediated_decay	KPNB1	285.976	9.65256	1.5234	5.67975	1.34894e-08	4.0637e-06
4	ENST00000556506.1	ENSG00000100902.10	AL121594.6-013	protein_coding	PSMA6	176.797	9.57479	1.40551	6.10084	1.05515e-09	4.54094e-07
5	ENST00000489306.1	ENSG00000115816.14	AC007390.1-003	retained_intron	CEBPZ	30.1479	9.25911	2.11505	3.90492	9.42564e-05	0.00927675
6	ENST00000451943.6	ENSG00000167986.13	CTD-2331C18.7-026	retained_intron	DDB1	82.8549	8.89013	1.14237	6.90683	4.95616e-12	4.23954e-09
7	ENST00000491466.5	ENSG00000008838.19	AC090844.4-010	nonsense_mediated_decay	MED24	50.2924	8.15807	0.982904	7.28257	3.27525e-13	3.78226e-10
8	ENST00000490590.5	ENSG00000138399.17	AC093899.4-008	processed_transcript	FASTKD1	11.2322	8.02058	1.52323	4.60901	4.04593e-06	0.000605474
9	ENST00000555373.1	ENSG00000100632.10	CTD-2525P14.4-003	protein_coding	ERH	988.974	7.96864	1.71322	4.06757	4.75052e-05	0.00511904
10	ENST00000415140.6	ENSG00000049323.15	AC020594.3-017	protein_coding	LTBP1	14.559	7.876	1.54148	4.46065	8.17121e-06	0.00112782
11	ENST00000478507.1	ENSG00000111802.13	RP1-30M3.3-005	processed_transcript	TDP2	21.238	7.81408	1.18361	5.75703	8.56077e-09	2.71137e-06
12	ENST00000602725.5	ENSG00000184007.19	RP4-534N18.1-019	protein_coding	PTP4A2	622.271	7.81402	0.609439	11.1808	5.06239e-29	8.76906e-25
13	ENST00000476114.5	ENSG00000105784.15	AC003083.4-009	retained_intron	RUNDC3B	18.9842	7.60413	1.23349	5.354	8.60294e-08	2.03689e-05
14	ENST00000608055.1	ENSG00000151702.16	RP11-744N12.1-007	retained_intron	FLI1	11.596	7.55576	1.11868	5.86025	4.6217e-09	1.66786e-06
15	ENST00000561077.1	ENSG00000157456.7	AC092757.2-003	retained_intron	CCNB2	12.0657	7.41666	1.53579	4.17809	2.93972e-05	0.00344648
16	ENST00000444954.1	ENSG00000184164.14	CITF22-1A6.1-011	processed_transcript	CRELD2	9.73552	7.31269	1.68829	3.7391	0.000184683	0.0161366
17	ENST00000491249.1	ENSG00000144381.16	AC020550.6-003	retained_intron	HSPD1	658.919	7.30901	0.78665	8.02009	1.05664e-15	1.87723e-12
18	ENST00000490796.1	ENSG00000072310.16	AC122129.4-013	retained_intron	SREBF1	10.3464	7.30322	1.62532	3.87814	0.000105257	0.0101695
19	ENST00000465164.1	ENSG00000148672.8	RP11-96C23.1-004	processed_transcript	GLUD1	6.85982	7.26513	1.78324	3.51334	0.000442513	0.0332908
20	ENST00000531171.5	ENSG00000139687.14	RP11-174I10.1-005	processed_transcript	RB1	6.55339	7.25152	1.48597	4.20702	2.58757e-05	0.00308585
21	ENST00000488044.5	ENSG00000035115.21	AC079779.2-022	processed_transcript	SH3YL1	9.81298	7.14531	1.30935	4.69342	2.68674e-06	0.000428937
22	ENST00000548786.1	ENSG00000123064.12	RP11-545P7.7-004	retained_intron	DDX54	6.04163	7.08788	1.41628	4.29849	1.71965e-05	0.00215075
23	ENST00000523449.5	ENSG00000169045.17	AC010216.2-033	protein_coding	HNRNPH1	60.4625	7.06894	1.43458	4.23047	2.33207e-05	0.00281016
24	ENST00000576439.1	ENSG00000004975.11	AC120057.7-011	retained_intron	DVL2	8.65456	7.04822	1.57426	3.84194	0.000122065	0.0114914
25	ENST00000427912.2	ENSG00000205903.6	AC073343.9-003	protein_coding	ZNF316	8.00254	7.03403	1.35398	4.45651	8.33048e-06	0.00114752
26	ENST00000581835.1	ENSG00000154845.15	AP001381.1-012	protein_coding	PPP4R1	9.33156	7.00247	1.54834	3.87671	0.000105877	0.0101748
27	ENST00000482785.1	ENSG00000144736.13	RP11-624D20.2-005	protein_coding	SHQ1	7.32675	6.97057	1.6228	3.67918	0.000233986	0.019401
28	ENST00000410438.1	ENSG00000222370.1	SNORA36B-201	snoRNA	SNORA36B	7.78246	6.96025	1.30453	4.56888	4.90331e-06	0.000715849
29	ENST00000419660.1	ENSG00000111912.19	RP1-187J11.1-010	protein_coding	NCOA7	7.96607	6.85696	1.56478	3.743	0.000181839	0.0159687
30	ENST00000451437.5	ENSG00000128641.18	AC068056.1-005	protein_coding	MYO1B	37.1551	6.84963	1.19295	4.90351	9.41409e-07	0.000173019
31	ENST00000565835.5	ENSG00000159720.11	AC009061.10-015	protein_coding	ATP6V0D1	251.867	6.72282	0.452909	12.6357	1.34182e-36	9.29722e-32
32	ENST00000562439.5	ENSG00000159579.13	AC009090.9-010	protein_coding	RSPRY1	10.24	6.71358	1.25968	4.53572	5.74077e-06	0.000825241
33	ENST00000487086.1	ENSG00000088833.17	RP4-776F14.2-009	retained_intron	NSFL1C	5.29106	6.70237	1.65625	3.44294	0.00057542	0.0411452
34	ENST00000531091.5	ENSG00000235505.7	RP11-693N9.2-003	processed_transcript	RP11-693N9.2	10.0683	6.69498	1.0576	5.38482	7.2517e-08	1.76921e-05
35	ENST00000408778.1	ENSG00000221705.1	SNORA11E-201	snoRNA	SNORA11E	4.17986	6.66078	1.6196	3.49518	0.000473738	0.0351816
36	ENST00000456942.1	ENSG00000203780.10	RP11-295J3.1-009	protein_coding	FANK1	8.70242	6.64619	1.55703	3.62626	0.000287556	0.0231408
37	ENST00000483828.6	ENSG00000121749.15	RP11-89M22.1-011	retained_intron	TBC1D15	6.78557	6.62369	1.19787	4.69474	2.66946e-06	0.000427164
38	ENST00000173785.4	ENSG00000067082.14	RP11-184A2.1-004	processed_transcript	KLF6	100.145	6.61971	1.20337	4.66998	3.01229e-06	0.000473278
39	ENST00000362917.1	ENSG00000199787.1	SNORA80C-201	snoRNA	SNORA80C	3.96992	6.59513	1.47246	3.79984	0.00014479	0.0132003
40	ENST00000477848.5	ENSG00000228812.7	RP11-157P1.5-002	antisense	RP11-157P1.5	4.94308	6.59171	1.62524	3.44055	0.000580531	0.0413826
41	ENST00000468362.5	ENSG00000156976.16	RP11-573D15.5-007	retained_intron	EIF4A2	314.903	6.58943	0.690953	8.08945	5.99353e-16	1.15355e-12
42	ENST00000587599.5	ENSG00000213339.8	CTC-539A10.6-008	nonsense_mediated_decay	QTRT1	8.76867	6.48114	1.33083	4.11859	3.81192e-05	0.00424631
43	ENST00000480585.5	ENSG00000124596.16	RP1-34B21.4-015	protein_coding	OARD1	18.2966	6.47424	1.24233	4.40642	1.05091e-05	0.0014003
44	ENST00000384072.1	ENSG00000206799.1	SNORA32-201	snoRNA	SNORA32	3.64568	6.46744	1.38202	3.95611	7.61789e-05	0.00772808
45	ENST00000432485.1	ENSG00000183530.13	RP4-694E4.2-004	nonsense_mediated_decay	PRR14L	79.2368	6.4617	0.81636	6.69031	2.22704e-11	1.51282e-08
46	ENST00000453213.1	ENSG00000204054.13	RP11-492E3.1-004	lincRNA	RP11-492E3.1	6.86777	6.4041	1.14835	4.70597	2.52662e-06	0.000406181
47	ENST00000408175.1	ENSG00000221102.1	SNORA11B-201	snoRNA	SNORA11B	3.56473	6.39811	1.51877	3.55427	0.000379026	0.0293429
48	ENST00000525141.1	ENSG00000166002.6	RP11-288E14.3-002	protein_coding	SMCO4	5.0687	6.3483	1.41558	3.77818	0.000157981	0.0141974
49	ENST00000475046.5	ENSG00000116679.15	RP4-635A23.5-004	retained_intron	IVNS1ABP	810.187	6.32942	0.788964	6.75497	1.42867e-11	1.06684e-08
50	ENST00000459997.1	ENSG00000116649.9	RP4-635E18.4-005	nonsense_mediated_decay	SRM	262.778	6.31913	0.836054	6.36219	1.98903e-10	1.06834e-07
51	ENST00000549918.1	ENSG00000111331.12	RP1-71H24.3-007	retained_intron	OAS3	85.5911	6.23357	0.971361	5.38788	7.12946e-08	1.74553e-05
52	ENST00000525127.1	ENSG00000174744.13	RP11-867G23.16-010	retained_intron	BRMS1	14.8446	6.23318	1.48157	3.53219	0.000412137	0.0313159
53	ENST00000530089.6	ENSG00000166012.16	RP11-836D15.3-019	processed_transcript	TAF1D	112.456	6.21615	0.681817	7.65036	2.00413e-14	2.62004e-11
54	ENST00000581841.1	ENSG00000161960.14	AC016876.3-035	retained_intron	EIF4A1	678.885	6.18233	0.645987	8.02234	1.03751e-15	1.87723e-12
55	ENST00000569085.1	ENSG00000135723.13	AC040160.12-010	retained_intron	FHOD1	48.9485	6.17812	0.896387	5.77666	7.62003e-09	2.49046e-06
56	ENST00000585393.1	ENSG00000070540.12	CTD-2004N4.1-011	protein_coding	WIPI1	4.78593	6.13342	1.42107	3.61236	0.000303417	0.0242202
57	ENST00000372708.5	ENSG00000084070.11	RP1-228H13.3-003	protein_coding	SMAP2	170.272	6.10804	0.490243	10.4194	2.02223e-25	2.00167e-21
58	ENST00000533216.1	ENSG00000162300.11	AP003068.5-003	retained_intron	ZFPL1	9.31836	6.10631	1.1016	4.63536	3.56315e-06	0.000540795
59	ENST00000475409.1	ENSG00000156976.16	RP11-573D15.5-023	retained_intron	EIF4A2	152.482	6.09154	0.709211	7.17916	7.01428e-13	6.94293e-10
60	ENST00000628590.1	ENSG00000281311.1	RF00407.1-201	snoRNA	RF00407	337.271	6.06365	0.698738	7.24684	4.26593e-13	4.6184e-10
61	ENST00000603795.5	ENSG00000112679.14	RP11-328C17.1-003	nonsense_mediated_decay	DUSP22	48.9495	6.04157	0.616157	8.18229	2.78509e-16	6.03042e-13
62	ENST00000516060.1	ENSG00000251869.1	SCARNA23-201	scaRNA	SCARNA23	349.482	6.00447	0.707343	7.07502	1.49426e-12	1.43797e-09
63	ENST00000384221.1	ENSG00000206948.1	SNORA36A-201	snoRNA	SNORA36A	50.5245	5.98724	0.886987	5.62267	1.88029e-08	5.49712e-06
64	ENST00000364359.1	ENSG00000201229.1	SNORA63D-201	snoRNA	SNORA63D	3.89005	5.92617	1.40141	3.51515	0.000439509	0.0331007
65	ENST00000524867.1	ENSG00000177600.8	AP006621.2-003	retained_intron	RPLP2	12.817	5.90171	0.915156	5.35615	8.5016e-08	2.02426e-05
66	ENST00000462094.3	ENSG00000239466.3	RN7SL552P-201	misc_RNA	RN7SL552P	10.133	5.88761	0.980596	4.98432	6.21789e-07	0.000119674
67	ENST00000584302.1	ENSG00000263776.1	SNORA4-201	snoRNA	SNORA4	63.492	5.86221	0.736117	6.60522	3.96931e-11	2.61929e-08
68	ENST00000383966.1	ENSG00000206693.1	SNORA56-201	snoRNA	SNORA56	8.74618	5.78623	1.17435	4.07564	4.58886e-05	0.00496026
69	ENST00000602385.1	ENSG00000270141.3	RP11-816J6.1-001	lincRNA	TERC	2305.52	5.75123	0.725587	6.54811	5.82679e-11	3.6047e-08
70	ENST00000407040.1	ENSG00000122687.17	AC005282.1-004	protein_coding	FTSJ2	32.4239	5.71312	1.23245	3.82419	0.000131205	0.0121863
71	ENST00000384488.1	ENSG00000207217.1	SNORA80D-201	snoRNA	SNORA80D	56.4615	5.71049	0.684175	6.88491	5.78221e-12	4.82696e-09
72	ENST00000516881.1	ENSG00000277864.1	SCARNA15-201	scaRNA	SCARNA15	123.298	5.70994	0.677139	6.95564	3.50958e-12	3.24229e-09
73	ENST00000361776.5	ENSG00000198815.8	FOXJ3-202	protein_coding	FOXJ3	509.676	5.69016	0.397891	11.7875	4.52538e-32	1.04518e-27
74	ENST00000376325.8	ENSG00000187902.11	AC135592.3-002	protein_coding	SHISA7	4.17952	5.6775	1.14568	4.08271	4.45128e-05	0.00482661
75	ENST00000578183.1	ENSG00000266079.4	RP11-1113L8.4-001	snoRNA	SNORA59B	436.894	5.67337	0.472075	9.89964	4.17795e-23	2.63165e-19
76	ENST00000475373.1	ENSG00000143569.18	RP11-205M9.4-012	processed_transcript	UBAP2L	190.562	5.66014	0.683147	6.82158	9.00445e-12	7.08978e-09
77	ENST00000568922.1	ENSG00000103365.15	AC008915.5-014	retained_intron	GGA2	39.7512	5.60088	0.866908	5.30723	1.11303e-07	2.57066e-05
78	ENST00000612097.1	ENSG00000278259.4	RP11-428O23.3-018	nonsense_mediated_decay	MYO19	11.3632	5.59705	1.05301	4.36564	1.2675e-05	0.0016477
79	ENST00000363312.1	ENSG00000277925.1	RF00024.1-201	misc_RNA	RF00024	5071.36	5.59121	0.588753	7.79819	6.28018e-15	9.45959e-12
80	ENST00000384423.1	ENSG00000277985.1	SNORA67-201	snoRNA	SNORA67	234.324	5.59061	0.748602	6.13225	8.66468e-10	3.79974e-07
81	ENST00000364259.1	ENSG00000201129.1	SNORA58B-201	snoRNA	SNORA58B	89.1122	5.58637	0.732307	6.2629	3.77877e-10	1.84383e-07
82	ENST00000461448.5	ENSG00000197989.13	RP4-669K10.5-012	retained_intron	SNHG12	142.827	5.58477	0.758866	6.04161	1.52588e-09	6.18277e-07
83	ENST00000511457.1	ENSG00000171604.11	CTD-3224K15.1-017	protein_coding	CXXC5	14.0968	5.57905	1.2543	3.65069	0.000261538	0.0211946
84	ENST00000474814.1	ENSG00000197989.13	RP4-669K10.5-004	retained_intron	SNHG12	132.194	5.56323	0.584253	7.81037	5.70224e-15	8.77993e-12
85	ENST00000470977.5	ENSG00000197989.13	RP4-669K10.5-003	retained_intron	SNHG12	297.771	5.55282	0.511823	8.89529	5.82657e-19	2.01856e-15
86	ENST00000489375.5	ENSG00000105221.16	AC118344.5-019	nonsense_mediated_decay	AKT2	57.193	5.54994	0.868131	5.24108	1.59639e-07	3.55661e-05
87	ENST00000464115.1	ENSG00000197989.13	RP4-669K10.5-009	retained_intron	SNHG12	26.8056	5.54251	1.17276	3.87336	0.000107344	0.0103015
88	ENST00000602573.1	ENSG00000269893.6	RP11-621I20.2-005	lincRNA	SNHG8	546.605	5.54128	0.562093	8.07923	6.5178e-16	1.22055e-12
89	ENST00000584054.5	ENSG00000161960.14	AC016876.3-011	retained_intron	EIF4A1	13.5685	5.53545	1.24789	3.6345	0.000278518	0.0224395
90	ENST00000383885.1	ENSG00000206612.1	SNORA2A-201	snoRNA	SNORA2A	21.8328	5.51438	0.841451	5.36499	8.09537e-08	1.96123e-05
91	ENST00000363922.1	ENSG00000200792.1	SNORA80A-201	snoRNA	SNORA80A	6.53489	5.51134	1.30512	3.45664	0.00054695	0.0394761
92	ENST00000606420.1	ENSG00000271798.1	SNORA51-201	snoRNA	SNORA51	44.5787	5.49512	0.625018	7.19199	6.38524e-13	6.50618e-10
93	ENST00000579125.1	ENSG00000215769.8	RP13-104F24.2-002	processed_transcript	RP13-104F24.2	31.3018	5.48248	0.760047	5.89764	3.68748e-09	1.35903e-06
94	ENST00000384384.1	ENSG00000207112.1	SNORA25-201	snoRNA	SNORA25	38.5775	5.48187	0.941123	4.76226	1.91437e-06	0.000321272
95	ENST00000595181.5	ENSG00000076944.15	CTD-3214H19.3-009	retained_intron	STXBP2	26.6864	5.45933	0.675362	6.60287	4.03261e-11	2.63596e-08
96	ENST00000460495.5	ENSG00000114098.17	RP11-87O3.1-010	retained_intron	ARMC8	125.555	5.45347	0.665194	6.695	2.15677e-11	1.47959e-08
97	ENST00000505219.1	ENSG00000249020.1	SNORA58-201	snoRNA	SNORA58	152.454	5.45078	0.678025	6.56433	5.22675e-11	3.32249e-08
98	ENST00000408789.1	ENSG00000221716.1	SNORA11-201	snoRNA	SNORA11	103.753	5.43549	0.742253	5.97571	2.2909e-09	8.91752e-07
99	ENST00000442292.2	ENSG00000273443.1	RP11-54O7.18-001	lincRNA	RP11-54O7.18	3.5292	5.41158	1.13459	3.88827	0.000100961	0.00982502
100	ENST00000591396.5	ENSG00000161888.11	CTB-164O19.3-006	protein_coding	SPC24	22.7569	5.4086	1.23394	3.57279	0.000353204	0.0276842
101	ENST00000466550.1	ENSG00000122026.10	RP11-428O18.5-006	retained_intron	RPL21	102.256	5.39932	0.705378	6.23684	4.4651e-10	2.07636e-07
102	ENST00000441626.6	ENSG00000169714.16	RP11-434H6.4-009	protein_coding	CNBP	20.9459	5.33008	1.12414	3.85189	0.00011721	0.0110946
103	ENST00000508735.5	ENSG00000281398.3	CTB-43P18.2-006	lincRNA	SNHG4	43.54	5.2997	0.63606	6.75989	1.38095e-11	1.06684e-08
104	ENST00000391162.1	ENSG00000212464.1	SNORA12-201	snoRNA	SNORA12	1673.71	5.29321	0.640241	6.70561	2.00565e-11	1.38968e-08
105	ENST00000578324.5	ENSG00000161960.14	AC016876.3-009	retained_intron	EIF4A1	915.172	5.28154	0.810775	5.2808	1.28618e-07	2.93148e-05
106	ENST00000600238.1	ENSG00000105640.12	AC005796.3-009	retained_intron	RPL18A	268.269	5.27681	0.558679	7.65523	1.92967e-14	2.57121e-11
107	ENST00000584350.1	ENSG00000196704.11	RP11-147L13.1-011	nonsense_mediated_decay	AMZ2	9.25907	5.26241	1.13358	3.76013	0.000169823	0.0150855
108	ENST00000521986.5	ENSG00000169398.19	RP11-642A1.4-009	protein_coding	PTK2	118.511	5.25047	0.551906	7.70144	1.34544e-14	1.94214e-11
109	ENST00000548938.5	ENSG00000061273.17	AC004466.1-003	nonsense_mediated_decay	HDAC7	271.634	5.24508	0.491493	8.63712	5.76485e-18	1.73667e-14
110	ENST00000491602.1	ENSG00000102362.15	RP11-524D16__A.2-004	processed_transcript	SYTL4	19.6451	5.23751	0.691629	6.12686	8.96276e-10	3.90573e-07
111	ENST00000363484.1	ENSG00000200354.1	SNORA71D-201	snoRNA	SNORA71D	173.552	5.22105	0.676493	6.23961	4.38666e-10	2.05367e-07
112	ENST00000530585.5	ENSG00000166441.12	RP11-152H18.1-003	retained_intron	RPL27A	255.406	5.2079	0.608636	6.91366	4.72312e-12	4.14247e-09
113	ENST00000529900.1	ENSG00000166012.16	RP11-836D15.3-022	retained_intron	TAF1D	54.977	5.20386	0.603154	6.9698	3.17396e-12	2.97185e-09
114	ENST00000502167.2	ENSG00000247317.3	RP11-273G15.2-001	lincRNA	RP11-273G15.2	4.80633	5.19866	1.13236	3.70787	0.000209008	0.0178566
115	ENST00000449469.5	ENSG00000196756.11	RP4-564F22.2-009	retained_intron	RP4-564F22.2	801.034	5.19273	0.501328	8.36326	6.10103e-17	1.50974e-13
116	ENST00000598256.1	ENSG00000090006.17	CTD-2166J9.4-023	retained_intron	LTBP4	4.33317	5.18814	1.21723	3.44072	0.000580173	0.0413826
117	ENST00000584056.1	ENSG00000125691.12	AC004099.7-009	retained_intron	RPL23	1274.5	5.18333	0.725099	5.76932	7.95907e-09	2.56497e-06
118	ENST00000388090.1	ENSG00000210825.1	SNORA40-201	snoRNA	SNORA40	43.4896	5.16051	1.00532	4.1385	3.49578e-05	0.00394488
119	ENST00000471322.2	ENSG00000142798.18	RP11-132G19.2-013	retained_intron	HSPG2	4.25539	5.1557	1.16226	3.57554	0.000349506	0.0274876
120	ENST00000508667.5	ENSG00000133706.17	RP11-118M9.2-004	retained_intron	LARS	33.9463	5.14986	1.16715	3.55555	0.000377187	0.0292333
121	ENST00000503991.1	ENSG00000249784.1	SCARNA22-201	scaRNA	SCARNA22	990.119	5.13529	0.670507	6.16741	6.94185e-10	3.12329e-07
122	ENST00000384662.1	ENSG00000207392.1	SNORA20-201	snoRNA	SNORA20	360.021	5.12934	0.712953	5.79187	6.96053e-09	2.31866e-06
123	ENST00000383906.1	ENSG00000206633.1	SNORA80B-201	snoRNA	SNORA80B	30.2981	5.11233	0.743532	5.5308	3.18774e-08	8.62781e-06
124	ENST00000467166.1	ENSG00000105810.9	AC007566.8-003	retained_intron	CDK6	127.059	5.10949	0.744143	5.52245	3.34307e-08	9.01303e-06
125	ENST00000391286.1	ENSG00000212588.1	SNORA26-201	snoRNA	SNORA26	386.141	5.10261	0.645926	6.35151	2.13207e-10	1.12769e-07
126	ENST00000544551.5	ENSG00000137710.15	RDX-218	protein_coding	RDX	345.752	5.09632	0.492547	8.31661	9.05183e-17	2.1627e-13
127	ENST00000408237.1	ENSG00000221164.1	SNORA11F-201	snoRNA	SNORA11F	153.445	5.08775	0.715634	5.71207	1.11608e-08	3.44873e-06
128	ENST00000458806.1	ENSG00000238754.1	SCARNA18B-201	snoRNA	SCARNA18B	5.98563	5.08534	1.03944	3.93032	8.48345e-05	0.00846976
129	ENST00000365493.1	ENSG00000202363.1	SNORA62-201	snoRNA	SNORA62	116.176	5.08287	0.716793	5.69603	1.22633e-08	3.74316e-06
130	ENST00000400903.6	ENSG00000162441.11	LZIC-203	protein_coding	LZIC	46.1866	5.08171	0.709112	5.75608	8.60901e-09	2.71137e-06
131	ENST00000553672.1	ENSG00000182512.4	RP11-1070N10.1-003	processed_transcript	GLRX5	93.163	5.0805	0.791697	5.15412	2.5483e-07	5.44959e-05
132	ENST00000377057.5	ENSG00000135048.13	RP11-52I12.1-002	retained_intron	TMEM2	20.6913	5.07526	0.701548	5.80895	6.28668e-09	2.15639e-06
133	ENST00000481368.5	ENSG00000197989.13	RP4-669K10.5-005	retained_intron	SNHG12	103.169	5.06449	0.594883	6.83242	8.34935e-12	6.72686e-09
134	ENST00000529435.5	ENSG00000166012.16	RP11-836D15.3-016	retained_intron	TAF1D	313.64	5.06072	0.52806	7.68987	1.47285e-14	2.08267e-11
135	ENST00000553001.1	ENSG00000265590.9	AP000275.65-002	protein_coding	AP000275.65	8.66638	5.0489	1.16334	3.48042	0.000500633	0.0367456
136	ENST00000602640.1	ENSG00000270171.1	RP11-338N10.1-001	lincRNA	RP11-338N10.1	3.51063	5.04715	1.16523	3.47327	0.000514167	0.0376194
137	ENST00000530769.5	ENSG00000166012.16	RP11-836D15.3-005	retained_intron	TAF1D	204.17	5.0436	0.477442	8.46931	2.46855e-17	6.33484e-14
138	ENST00000594728.1	ENSG00000214756.7	RP11-831H9.4-004	processed_transcript	METTL12	1151.4	5.03979	0.600864	6.72331	1.77647e-11	1.28217e-08
139	ENST00000383895.1	ENSG00000206622.1	SNORA69-201	snoRNA	SNORA69	10.3816	5.03608	0.900948	4.47981	7.47082e-06	0.00103528
140	ENST00000384744.1	ENSG00000207475.1	SNORA80E-201	snoRNA	SNORA80E	80.6874	5.0355	0.618873	6.52073	6.99677e-11	4.17924e-08
141	ENST00000363524.1	ENSG00000200394.1	SNORA38B-201	snoRNA	SNORA38B	122.216	5.02444	0.693156	5.80596	6.39983e-09	2.17142e-06
142	ENST00000364642.1	ENSG00000201512.1	SNORA71C-201	snoRNA	SNORA71C	181.516	4.99927	0.59522	6.71897	1.83015e-11	1.30729e-08
143	ENST00000384033.1	ENSG00000206760.1	SNORA6-201	snoRNA	SNORA6	99.4976	4.9936	0.639726	6.24267	4.30177e-10	2.02763e-07
144	ENST00000364587.1	ENSG00000201457.1	SNORA55-201	snoRNA	SNORA55	114.316	4.99284	0.604957	6.60021	4.10564e-11	2.65861e-08
145	ENST00000506333.1	ENSG00000047188.15	AC010389.1-008	retained_intron	YTHDC2	6.48143	4.99094	1.147	3.47947	0.000502407	0.0367979
146	ENST00000616501.4	ENSG00000103495.13	MAZ-216	protein_coding	MAZ	15.3063	4.98844	1.06083	3.75975	0.000170083	0.0150892
147	ENST00000412532.6	ENSG00000105281.12	CTB-147N14.2-005	protein_coding	SLC1A5	3149.56	4.98558	0.532901	7.47902	7.48807e-14	9.26489e-11
148	ENST00000619356.1	ENSG00000275023.4	AC006449.2-003	retained_intron	MLLT6	162.852	4.97778	0.371393	10.7104	9.09448e-27	1.05023e-22
149	ENST00000419155.5	ENSG00000119403.14	PHF19-203	protein_coding	PHF19	55.0809	4.95817	0.518008	7.64114	2.15309e-14	2.76265e-11
150	ENST00000515924.1	ENSG00000251733.1	SCARNA8-201	scaRNA	SCARNA8	92.9809	4.95278	0.810789	4.87522	1.08685e-06	0.000195092
151	ENST00000546837.5	ENSG00000257390.5	RP11-762I7.5-001	protein_coding	RP11-762I7.5	152.572	4.95061	0.579075	6.82228	8.96059e-12	7.08978e-09
152	ENST00000385573.1	ENSG00000208308.1	SNORA40B-201	snoRNA	SNORA40B	20.1281	4.94779	1.00068	3.94511	7.97628e-05	0.00805628
153	ENST00000509644.5	ENSG00000280987.4	CTB-43P18.3-011	protein_coding	CTB-43P18.3	48.1312	4.93378	0.804623	4.88897	1.01364e-06	0.00018368
154	ENST00000384176.1	ENSG00000206903.1	SNORA24B-201	snoRNA	SNORA24B	70.4776	4.93351	0.734717	5.35378	8.61344e-08	2.03689e-05
155	ENST00000559456.1	ENSG00000137807.14	RP11-253M7.2-013	retained_intron	KIF23	44.9684	4.9177	1.0169	3.85259	0.000116873	0.0110796
156	ENST00000363217.1	ENSG00000200087.1	SNORA73B-201	snoRNA	SNORA73B	2661.43	4.91748	0.605207	6.47296	9.61021e-11	5.59556e-08
157	ENST00000384084.1	ENSG00000206811.1	SNORA10-201	snoRNA	SNORA10	87.1904	4.91191	0.742783	5.26656	1.39004e-07	3.1578e-05
158	ENST00000534079.5	ENSG00000166012.16	RP11-836D15.3-021	retained_intron	TAF1D	44.8133	4.9113	0.646391	6.05098	1.4397e-09	5.97328e-07
159	ENST00000517097.1	ENSG00000252906.1	SCARNA3-201	scaRNA	SCARNA3	86.3136	4.90595	0.608213	6.422	1.34493e-10	7.70144e-08
160	ENST00000364729.1	ENSG00000225091.3	SNORA71A-201	snoRNA	SNORA71A	265.77	4.90163	0.597089	6.53442	6.38571e-11	3.91551e-08
161	ENST00000384765.1	ENSG00000207496.1	SNORA7A-201	snoRNA	SNORA7A	92.5892	4.89439	0.624887	6.23216	4.60062e-10	2.12512e-07
162	ENST00000516404.1	ENSG00000252213.1	SNORA74D-201	snoRNA	SNORA74D	226.571	4.88836	0.478612	8.12425	4.50128e-16	9.17308e-13
163	ENST00000516768.1	ENSG00000252577.1	SCARNA20-201	scaRNA	SCARNA20	431.727	4.8816	0.610634	6.35667	2.06178e-10	1.0989e-07
164	ENST00000515695.1	ENSG00000109685.17	RP11-262P20.3-018	retained_intron	NSD2	27.036	4.87751	0.723808	5.3571	8.45671e-08	2.02051e-05
165	ENST00000282169.8	ENSG00000152332.15	RP11-130F5.2-002	processed_transcript	UHMK1	526.087	4.87244	0.61631	6.28328	3.31513e-10	1.62907e-07
166	ENST00000384737.1	ENSG00000207468.1	SNORA19-201	snoRNA	SNORA19	54.7764	4.86416	0.585853	6.59578	4.23033e-11	2.71399e-08
167	ENST00000478027.2	ENSG00000168028.13	AC099332.2-003	processed_transcript	RPSA	542.379	4.84877	0.408323	9.4258	4.26822e-21	2.1124e-17
168	ENST00000566265.1	ENSG00000103034.14	AC009118.6-013	retained_intron	NDRG4	37.6222	4.84463	0.6649	5.78227	7.36984e-09	2.43163e-06
169	ENST00000489398.1	ENSG00000143164.15	RP4-745I14.1-004	retained_intron	DCAF6	23.187	4.83418	0.746041	5.13937	2.75656e-07	5.82306e-05
170	ENST00000485462.5	ENSG00000163050.16	RP5-1087E8.1-005	processed_transcript	ADCK3	63.3423	4.83363	0.613732	6.24643	4.1995e-10	2.0063e-07
171	ENST00000475346.1	ENSG00000168028.13	AC099332.2-006	retained_intron	RPSA	42.6061	4.83198	0.607672	6.306	2.86333e-10	1.45878e-07
172	ENST00000362396.1	ENSG00000199266.1	SNORA60-201	snoRNA	SNORA60	34.4452	4.82232	0.785046	4.86891	1.12213e-06	0.000200387
173	ENST00000562836.5	ENSG00000039068.18	AC099314.4-002	processed_transcript	CDH1	735.584	4.80658	1.01192	3.76174	0.000168734	0.015008
174	ENST00000364938.1	ENSG00000274266.1	SNORA73A-201	snoRNA	SNORA73A	424.743	4.80568	0.652674	5.83091	5.51273e-09	1.92801e-06
175	ENST00000474434.2	ENSG00000188611.14	RP11-56A21.2-005	nonsense_mediated_decay	ASAH2	7.47566	4.80134	1.07235	3.54486	0.000392819	0.0301748
176	ENST00000459229.1	ENSG00000239183.1	SNORA84-201	snoRNA	SNORA84	67.4892	4.78501	0.905052	4.18209	2.88838e-05	0.00340357
177	ENST00000479007.5	ENSG00000164877.18	AC102953.3-005	retained_intron	MICALL2	21.2633	4.78438	0.67645	5.59448	2.21285e-08	6.3357e-06
178	ENST00000391100.1	ENSG00000212402.1	SNORA74B-201	snoRNA	SNORA74B	168.638	4.77605	0.624705	6.04454	1.4984e-09	6.10711e-07
179	ENST00000363946.1	ENSG00000200816.1	SNORA38-201	snoRNA	SNORA38	17.0859	4.76833	0.792529	4.75481	1.98631e-06	0.000331632
180	ENST00000386157.1	ENSG00000208892.1	SNORA49-201	snoRNA	SNORA49	739.12	4.76597	0.674532	5.58309	2.36284e-08	6.70425e-06
181	ENST00000637937.1	ENSG00000117984.13	AC068580.4-015	processed_transcript	CTSD	449.479	4.76565	0.845477	4.45388	8.43305e-06	0.00115934
182	ENST00000527717.5	ENSG00000137726.16	RP11-728F11.5-001	protein_coding	FXYD6	19.9253	4.75708	0.587256	6.3977	1.57738e-10	8.81402e-08
183	ENST00000417513.1	ENSG00000236953.1	RP11-149B7.5-001	sense_intronic	RP11-149B7.5	15.5475	4.7539	0.758273	4.95059	7.39886e-07	0.00013893
184	ENST00000393456.7	ENSG00000108433.16	RP11-63A1.3-012	protein_coding	GOSR2	56.8664	4.74419	0.899457	4.16272	3.14484e-05	0.00362562
185	ENST00000559923.1	ENSG00000100664.10	RP11-45P15.3-017	retained_intron	EIF5	33.2531	4.73518	0.666748	5.60209	2.1178e-08	6.11407e-06
186	ENST00000396953.6	ENSG00000144713.12	AC034198.2-003	protein_coding	RPL32	658.746	4.72528	0.485445	7.67396	1.66768e-14	2.311e-11
187	ENST00000364773.1	ENSG00000201643.1	SNORA14A-201	snoRNA	SNORA14A	17.5132	4.72216	0.82647	4.50369	6.67845e-06	0.000940521
188	ENST00000384762.1	ENSG00000207493.1	SNORA46-201	snoRNA	SNORA46	25.7203	4.71929	0.660646	5.62978	1.80444e-08	5.32025e-06
189	ENST00000562968.1	ENSG00000077238.13	AC106739.4-012	protein_coding	IL4R	11.7777	4.71652	0.729015	5.09801	3.43251e-07	7.07832e-05
190	ENST00000461111.1	ENSG00000188157.14	RP11-54O7.13-008	retained_intron	AGRN	71.7602	4.71001	0.533601	6.95279	3.58144e-12	3.26514e-09
191	ENST00000384584.1	ENSG00000273544.1	SNORA44-201	snoRNA	SNORA44	106.171	4.70404	0.773254	4.7902	1.66618e-06	0.000285052
192	ENST00000384504.1	ENSG00000207233.1	SNORA37-201	snoRNA	SNORA37	24.1067	4.70178	0.882822	4.19312	2.75148e-05	0.00326447
193	ENST00000383907.1	ENSG00000206634.1	SNORA22-201	snoRNA	SNORA22	392.187	4.70148	0.74899	4.94197	7.73386e-07	0.000144049
194	ENST00000384339.1	ENSG00000207067.1	SNORA72-201	snoRNA	SNORA72	49.9707	4.69247	0.80453	4.5896	4.44089e-06	0.000657479
195	ENST00000364432.1	ENSG00000201302.1	SNORA65-201	snoRNA	SNORA65	1181.67	4.69231	0.612665	6.02663	1.6741e-09	6.70493e-07
196	ENST00000362607.1	ENSG00000199477.1	SNORA31-201	snoRNA	SNORA31	165.55	4.69032	0.693598	5.32055	1.03456e-07	2.3974e-05
197	ENST00000580070.5	ENSG00000266412.5	RP11-481A12.2-004	protein_coding	NCOA4	264.75	4.68737	0.549463	6.71086	1.93476e-11	1.35409e-08
198	ENST00000363664.1	ENSG00000200534.1	SNORA33-201	snoRNA	SNORA33	102.179	4.68184	0.603092	6.10493	1.02847e-09	4.45378e-07
199	ENST00000384096.1	ENSG00000275994.1	SNORA24-201	snoRNA	SNORA24	242.556	4.68176	0.704473	5.22626	1.72974e-07	3.82908e-05
200	ENST00000458862.1	ENSG00000238961.1	SNORA47-201	snoRNA	SNORA47	40.3548	4.67691	0.93529	3.9313	8.44871e-05	0.00846976
201	ENST00000365128.1	ENSG00000201998.1	SNORA23-201	snoRNA	SNORA23	732.529	4.67368	0.644047	5.70405	1.1699e-08	3.58674e-06
202	ENST00000564014.1	ENSG00000255198.4	AC005363.6-002	lincRNA	SNHG9	43.2365	4.67166	0.575248	6.38275	1.73941e-10	9.48979e-08
203	ENST00000384452.1	ENSG00000207181.1	SNORA14B-201	snoRNA	SNORA14B	131.035	4.66831	0.644523	5.69151	1.25918e-08	3.8266e-06
204	ENST00000418354.5	ENSG00000122642.10	AC083863.4-004	protein_coding	FKBP9	6.84173	4.66086	1.03195	3.54752	0.000388872	0.029938
205	ENST00000483598.1	ENSG00000197958.12	RP11-356B19.10-004	processed_transcript	RPL12	11.7117	4.65684	0.846726	4.3188	1.56881e-05	0.00199815
206	ENST00000527778.1	ENSG00000255100.1	RP11-21L23.3-003	antisense	RP11-21L23.3	13.6575	4.65317	0.950696	3.84263	0.000121723	0.0114748
207	ENST00000383876.1	ENSG00000206603.1	SNORA22B-201	snoRNA	SNORA22B	27.6095	4.64995	0.878603	4.15426	3.26337e-05	0.00371895
208	ENST00000419433.1	ENSG00000163482.11	AC009974.5-005	nonsense_mediated_decay	STK36	44.0614	4.61053	0.546491	6.60675	3.9284e-11	2.61722e-08
209	ENST00000260404.8	ENSG00000137843.11	AC020658.2-001	protein_coding	PAK6	134.181	4.60611	0.434017	8.30869	9.67676e-17	2.23494e-13
210	ENST00000384281.1	ENSG00000207008.1	SNORA54-201	snoRNA	SNORA54	28.355	4.60361	0.742168	4.85552	1.20074e-06	0.000212236
211	ENST00000430285.5	ENSG00000160867.14	AC027314.2-005	nonsense_mediated_decay	FGFR4	16.3018	4.59835	0.694009	5.18488	2.16153e-07	4.69493e-05
212	ENST00000530913.1	ENSG00000166441.12	RP11-152H18.1-011	protein_coding	RPL27A	55.0878	4.59784	0.716566	5.02096	5.14151e-07	0.000101206
213	ENST00000576957.1	ENSG00000074370.17	RP11-167N20.2-012	retained_intron	ATP2A3	31.4451	4.59485	0.711958	5.04925	4.43555e-07	8.90813e-05
214	ENST00000384107.1	ENSG00000206834.1	SNORA1-201	snoRNA	SNORA1	18.6256	4.58337	0.761252	4.70721	2.51126e-06	0.000405595
215	ENST00000516903.1	ENSG00000252712.1	SCARNA14-201	scaRNA	SCARNA14	36.3112	4.57794	0.676184	5.29137	1.21403e-07	2.77615e-05
216	ENST00000384158.1	ENSG00000206885.1	SNORA75-201	snoRNA	SNORA75	173.721	4.5775	0.698486	5.12179	3.02656e-07	6.33547e-05
217	ENST00000364578.1	ENSG00000201448.1	SNORA63C-201	snoRNA	SNORA63C	4.99654	4.57151	1.05122	3.3975	0.00068004	0.0474986
218	ENST00000471186.5	ENSG00000125629.14	AC009303.4-003	processed_transcript	INSIG2	56.663	4.56975	0.77058	4.63255	3.61195e-06	0.00054643
219	ENST00000549039.5	ENSG00000175215.10	RP11-155I23.1-009	protein_coding	CTDSP2	559.939	4.56922	0.648463	5.50412	3.71023e-08	9.81199e-06
220	ENST00000247291.7	ENSG00000126878.12	RP11-544A12.2-001	protein_coding	AIF1L	88.0799	4.56724	0.52202	6.83353	8.28505e-12	6.72686e-09
221	ENST00000581510.1	ENSG00000109111.14	AC010761.4-012	retained_intron	SUPT6H	8.21709	4.56661	0.962453	3.70575	0.000210763	0.0179623
222	ENST00000408564.2	ENSG00000221491.2	SNORA2C-201	snoRNA	SNORA2C	93.6957	4.56511	0.704299	5.06194	4.15021e-07	8.4083e-05
223	ENST00000384111.1	ENSG00000206838.1	SNORA5A-201	snoRNA	SNORA5A	93.3015	4.56178	0.766762	4.64522	3.39706e-06	0.000519641
224	ENST00000366622.1	ENSG00000143674.10	RP5-862P8.2-003	protein_coding	RP5-862P8.2	53.9987	4.55962	0.527822	6.74398	1.54101e-11	1.13589e-08
225	ENST00000562989.1	ENSG00000261710.1	RP11-953B20.1-001	lincRNA	RP11-953B20.1	17.1728	4.55849	0.672024	5.29518	1.18898e-07	2.73695e-05
226	ENST00000410557.1	ENSG00000222489.1	SNORA79B-201	snoRNA	SNORA79B	832.079	4.55771	0.712603	4.99255	5.95864e-07	0.000115648
227	ENST00000546088.5	ENSG00000166012.16	RP11-836D15.3-015	processed_transcript	TAF1D	95.0712	4.5347	0.564717	6.25924	3.86857e-10	1.86143e-07
228	ENST00000640021.1	ENSG00000134250.19	RP5-1042I8.5-007	nonsense_mediated_decay	NOTCH2	20.4267	4.52632	0.978599	3.60344	0.000314033	0.0249526
229	ENST00000577700.5	ENSG00000232956.8	RP4-647J21.2-002	lincRNA	SNHG15	92.5902	4.52281	0.512737	6.8706	6.39319e-12	5.27346e-09
230	ENST00000384792.1	ENSG00000207523.1	SNORA66-201	snoRNA	SNORA66	36.3965	4.52071	0.636553	5.5309	3.18587e-08	8.62781e-06
231	ENST00000478175.1	ENSG00000169679.14	AC114776.2-011	processed_transcript	BUB1	32.7106	4.51756	0.735158	4.78477	1.71182e-06	0.000291421
232	ENST00000578365.1	ENSG00000264585.1	MIR4449-201	miRNA	MIR4449	117.846	4.51215	0.654782	5.36385	8.14649e-08	1.96674e-05
233	ENST00000391305.1	ENSG00000212607.1	SNORA3B-201	snoRNA	SNORA3B	101.643	4.51145	0.7514	4.67321	2.9653e-06	0.000468665
234	ENST00000493329.1	ENSG00000125637.15	AC016683.4-008	retained_intron	PSD4	9.58564	4.51011	0.933048	3.76198	0.00016857	0.015008
235	ENST00000618132.1	ENSG00000251562.8	AP000769.3-013	lincRNA	MALAT1	128.264	4.5082	0.73996	4.74107	2.12593e-06	0.000351555
236	ENST00000364089.1	ENSG00000200959.1	SNORA74A-201	snoRNA	SNORA74A	238.544	4.5064	0.637701	5.4985	3.83038e-08	1.00151e-05
237	ENST00000525928.5	ENSG00000166012.16	RP11-836D15.3-020	retained_intron	TAF1D	492.748	4.50633	0.604072	5.8045	6.45584e-09	2.17142e-06
238	ENST00000582661.1	ENSG00000266019.1	MIR3609-201	miRNA	MIR3609	1923.55	4.50023	0.608049	5.75649	8.58812e-09	2.71137e-06
239	ENST00000462037.6	ENSG00000171163.15	AL672291.2-019	retained_intron	ZNF692	11.2353	4.49802	0.739261	4.73177	2.22568e-06	0.000365434
240	ENST00000522910.1	ENSG00000179388.8	AC105046.1-003	protein_coding	EGR3	33.0042	4.49588	0.892811	3.91559	9.01837e-05	0.00892664
241	ENST00000464356.6	ENSG00000116604.17	RP11-98G7.2-005	protein_coding	MEF2D	172.977	4.49267	0.455329	7.67064	1.71143e-14	2.32514e-11
242	ENST00000372571.5	ENSG00000198815.8	RP11-319C21.4-004	protein_coding	FOXJ3	39.1442	4.47897	0.541838	6.42068	1.35663e-10	7.70474e-08
243	ENST00000386847.1	ENSG00000209582.1	SNORA48-201	snoRNA	SNORA48	273.311	4.47092	0.701913	4.94494	7.61676e-07	0.000142251
244	ENST00000617757.1	ENSG00000120948.16	RP4-635E18.2-028	processed_transcript	TARDBP	132.603	4.46559	0.827996	4.18551	2.84526e-05	0.00335848
245	ENST00000437681.1	ENSG00000242125.3	RP4-669K10.1-002	retained_intron	SNHG3	1647.28	4.46239	0.533689	6.48766	8.7178e-11	5.16273e-08
246	ENST00000548823.1	ENSG00000175215.10	RP11-155I23.1-003	protein_coding	CTDSP2	201.662	4.46218	0.631132	5.48568	4.11892e-08	1.05701e-05
247	ENST00000468670.1	ENSG00000173153.13	AP001453.12-004	protein_coding	ESRRA	5.40201	4.45913	1.01126	3.42059	0.000624847	0.044088
248	ENST00000370602.5	ENSG00000155265.10	RP11-459F3.4-001	protein_coding	GOLGA7B	93.7398	4.44693	0.478533	7.20311	5.88542e-13	6.14403e-10
249	ENST00000629536.1	ENSG00000281910.1	SNORA50A-202	snoRNA	SNORA50A	37.9286	4.44375	0.829215	4.15302	3.28112e-05	0.00373304
250	ENST00000473462.5	ENSG00000126226.21	RP11-98F14.6-015	processed_transcript	PCID2	8.77173	4.43567	1.00735	3.41059	0.00064822	0.0454594
251	ENST00000447221.1	ENSG00000233016.6	RP11-251M1.5-002	antisense	SNHG7	460.275	4.43046	0.622133	5.51403	3.50703e-08	9.34595e-06
252	ENST00000526014.5	ENSG00000137726.16	RP11-728F11.5-002	protein_coding	FXYD6	11.6543	4.4299	0.900966	3.80691	0.000140713	0.0128965
253	ENST00000534464.1	ENSG00000148926.9	RP11-351I24.2-003	protein_coding	ADM	22.6705	4.42664	0.902717	3.79592	0.000147094	0.0133576
254	ENST00000545511.5	ENSG00000081760.16	RP11-158L12.3-005	retained_intron	AACS	571.933	4.42532	0.566486	6.04661	1.47926e-09	6.06481e-07
255	ENST00000458797.1	ENSG00000238741.1	SCARNA7-201	scaRNA	SCARNA7	535.399	4.41592	0.586012	5.8291	5.57273e-09	1.93062e-06
256	ENST00000458790.1	ENSG00000238363.1	SNORA13-201	snoRNA	SNORA13	173.417	4.40367	0.591509	5.75422	8.7043e-09	2.72771e-06
257	ENST00000537646.5	ENSG00000215021.8	U47924.15-009	retained_intron	PHB2	136.383	4.4004	0.506618	6.71195	1.9204e-11	1.35409e-08
258	ENST00000384581.1	ENSG00000278274.1	SNORA61-201	snoRNA	SNORA61	58.6724	4.39683	0.683316	4.9711	6.65756e-07	0.000126728
259	ENST00000515981.1	ENSG00000275143.1	SCARNA16-201	scaRNA	SCARNA16	3545.12	4.38559	0.663423	5.10322	3.33928e-07	6.90662e-05
260	ENST00000626705.2	ENSG00000198668.10	CALM1-216	protein_coding	CALM1	75.2331	4.37716	0.865465	3.90214	9.53478e-05	0.00936939
261	ENST00000384360.1	ENSG00000207088.1	SNORA7B-201	snoRNA	SNORA7B	15.083	4.37174	0.919439	3.66717	0.000245249	0.0201098
262	ENST00000467201.5	ENSG00000077454.15	RP11-44M6.4-003	retained_intron	LRCH4	64.6518	4.37019	0.467963	7.20183	5.94114e-13	6.14403e-10
263	ENST00000624981.1	ENSG00000280262.1	RP11-542P2.2-001	TEC	RP11-542P2.2	19.6901	4.36384	0.691245	4.86635	1.1368e-06	0.000202485
264	ENST00000513120.2	ENSG00000155269.11	AC105345.4-011	retained_intron	GPR78	72.1251	4.36269	0.640749	5.24807	1.53705e-07	3.45776e-05
265	ENST00000433461.2	ENSG00000118600.11	RP11-415I12.4-004	retained_intron	TMEM5	18.8483	4.36268	0.699483	4.80739	1.52917e-06	0.000265547
266	ENST00000521366.1	ENSG00000123119.11	RP11-122A3.1-003	protein_coding	NECAB1	26.9615	4.36243	0.835096	4.0264	5.66378e-05	0.00598219
267	ENST00000579085.5	ENSG00000161960.14	AC016876.3-019	retained_intron	EIF4A1	184.955	4.35893	0.645048	5.20726	1.91652e-07	4.20227e-05
268	ENST00000553307.5	ENSG00000100592.15	AL133502.2-010	retained_intron	DAAM1	539.952	4.35172	0.607022	5.52158	3.35969e-08	9.02272e-06
269	ENST00000441504.1	ENSG00000226950.6	AC104066.2-003	retained_intron	KIAA0114	491.447	4.35113	0.497698	6.73326	1.65906e-11	1.21003e-08
270	ENST00000486694.1	ENSG00000143217.8	RP11-544M22.7-002	processed_transcript	NECTIN4	173.886	4.33898	0.522614	6.38899	1.6698e-10	9.25575e-08
271	ENST00000480171.7	ENSG00000144283.21	AC005042.1-006	retained_intron	PKP4	89.2846	4.33626	0.801857	4.16066	3.17325e-05	0.00364624
272	ENST00000384323.1	ENSG00000207051.1	SNORA27-201	snoRNA	SNORA27	425.093	4.33177	0.699629	4.7622	1.91498e-06	0.000321272
273	ENST00000606769.1	ENSG00000272533.1	SNORA28-201	snoRNA	SNORA28	176.194	4.32711	0.593755	5.6035	2.10062e-08	6.09495e-06
274	ENST00000384334.1	ENSG00000207062.1	SNORA15B-2-201	snoRNA	SNORA15B-2	14.0171	4.32686	0.885789	3.75581	0.000172779	0.0152669
275	ENST00000461310.5	ENSG00000096746.17	RP11-153K11.4-010	processed_transcript	HNRNPH3	301.73	4.32118	0.586306	5.66459	1.47376e-08	4.40146e-06
276	ENST00000447507.1	ENSG00000242125.3	RP4-669K10.1-003	retained_intron	SNHG3	89.1928	4.31723	0.560716	5.91607	3.29726e-09	1.23492e-06
277	ENST00000516089.1	ENSG00000251898.1	SCARNA11-201	scaRNA	SCARNA11	113.482	4.31319	0.656505	5.04671	4.49491e-07	9.00126e-05
278	ENST00000366365.2	ENSG00000234912.11	AC015815.1-002	lincRNA	LINC00338	2314.34	4.3108	0.67787	4.88413	1.03888e-06	0.000186967
279	ENST00000384574.1	ENSG00000207304.1	SNORA8-201	snoRNA	SNORA8	32.302	4.29817	0.921737	3.57821	0.000345956	0.0273013
280	ENST00000569409.1	ENSG00000261052.5	AC106782.2-002	retained_intron	SULT1A3	20.4658	4.2958	0.642056	5.1332	2.84851e-07	5.98083e-05
281	ENST00000540746.6	ENSG00000257103.8	CTD-2518G19.2-002	protein_coding	LSM14A	1682.3	4.29058	0.299988	10.969	5.38523e-28	7.46264e-24
282	ENST00000384416.1	ENSG00000207145.1	SNORA18-201	snoRNA	SNORA18	168.67	4.2864	0.696939	4.71549	2.41136e-06	0.000390369
283	ENST00000588787.5	ENSG00000197256.10	CTB-164O19.4-005	protein_coding	KANK2	228.385	4.28077	0.569868	5.75707	8.55854e-09	2.71137e-06
284	ENST00000459004.1	ENSG00000238835.1	SCARNA18-201	snoRNA	SCARNA18	117.587	4.27984	0.860185	3.81294	0.000137323	0.0126527
285	ENST00000611223.1	ENSG00000276688.1	RP5-828H9.4-001	lincRNA	RP5-828H9.4	23.1657	4.27912	0.661111	4.96001	7.04903e-07	0.000133446
286	ENST00000532986.1	ENSG00000254772.9	RP11-864I4.2-003	processed_transcript	EEF1G	339.496	4.27164	0.784378	4.17101	3.03257e-05	0.00353144
287	ENST00000507195.5	ENSG00000049656.13	AC114291.3-007	processed_transcript	CLPTM1L	256.253	4.26109	0.407085	8.01083	1.13934e-15	1.97356e-12
288	ENST00000527826.1	ENSG00000140988.15	LA16c-439A6.2-009	retained_intron	RPS2	98.0227	4.25763	0.785411	4.14768	3.35865e-05	0.00380875
289	ENST00000456133.5	ENSG00000119888.10	AC079775.1-003	nonsense_mediated_decay	EPCAM	402.309	4.24792	0.766534	4.23715	2.26376e-05	0.00273737
290	ENST00000408376.1	ENSG00000221303.1	SNORA79-201	snoRNA	SNORA79	57.9845	4.2463	0.85989	3.77525	0.000159849	0.0143281
291	ENST00000319374.4	ENSG00000177108.5	RP11-463C8.6-001	protein_coding	ZDHHC22	17.0788	4.24616	0.599556	5.41428	6.15345e-08	1.52817e-05
292	ENST00000439232.2	ENSG00000235408.5	RP4-564F22.4-001	snoRNA	SNORA71B	53.0961	4.23893	0.507213	6.38574	1.70573e-10	9.37988e-08
293	ENST00000504435.1	ENSG00000178950.16	AC139887.3-007	retained_intron	GAK	36.7944	4.22965	0.524554	6.15693	7.41677e-10	3.31544e-07
294	ENST00000530422.1	ENSG00000254911.3	RP11-178H8.6-001	antisense	SCARNA9	44.5528	4.22873	0.55288	5.83983	5.22529e-09	1.84719e-06
295	ENST00000630737.1	ENSG00000281295.1	SNORA50B-202	snoRNA	SNORA50B	186.682	4.22677	0.614218	5.25347	1.49262e-07	3.37976e-05
296	ENST00000582965.1	ENSG00000266402.3	RP11-329L6.2-001	lincRNA	RP11-329L6.2	744.02	4.22192	0.559315	5.76048	8.38764e-09	2.69057e-06
297	ENST00000539976.1	ENSG00000258839.3	RP11-566K11.3-003	retained_intron	MC1R	24.6582	4.21704	0.690466	4.65923	3.17401e-06	0.000490682
298	ENST00000436865.5	ENSG00000163374.19	RP11-243J18.1-037	nonsense_mediated_decay	YY1AP1	222.861	4.1977	0.525306	6.0873	1.14827e-09	4.88108e-07
299	ENST00000534763.1	ENSG00000173992.8	RP11-658F2.4-007	protein_coding	CCS	24.5542	4.19308	0.795227	4.01531	5.93675e-05	0.00623251
300	ENST00000384614.1	ENSG00000207344.1	SNORA22C-201	snoRNA	SNORA22C	106.745	4.19292	0.755621	4.22557	2.38342e-05	0.00286705
301	ENST00000602414.5	ENSG00000269893.6	RP11-621I20.2-001	lincRNA	SNHG8	858.508	4.18035	0.438076	7.25981	3.87625e-13	4.3319e-10
302	ENST00000614341.4	ENSG00000182040.8	RP11-399J11.1-001	protein_coding	USH1G	90.3904	4.17812	0.460103	6.9074	4.93607e-12	4.23954e-09
303	ENST00000484326.1	ENSG00000136270.13	AC004847.2-015	retained_intron	TBRG4	14.8482	4.16703	0.849527	3.72799	0.000193015	0.0167542
304	ENST00000459155.1	ENSG00000238795.1	SCARNA12-201	snoRNA	SCARNA12	230.521	4.16656	0.644805	4.91089	9.06647e-07	0.000167074
305	ENST00000459255.1	ENSG00000239002.3	SCARNA10-201	snoRNA	SCARNA10	874.546	4.16567	0.625263	5.06294	4.12834e-07	8.4083e-05
306	ENST00000475966.1	ENSG00000130826.17	RP11-115M6.2-003	processed_transcript	DKC1	139.007	4.15711	0.729041	4.33049	1.48777e-05	0.00190898
307	ENST00000563038.5	ENSG00000050820.16	AC009078.5-011	retained_intron	BCAR1	54.9166	4.15495	0.454453	6.94231	3.85745e-12	3.47111e-09
308	ENST00000494313.2	ENSG00000165272.15	RP11-311H10.5-003	retained_intron	AQP3	243.511	4.15455	0.789004	3.99815	6.38399e-05	0.00663169
309	ENST00000517026.1	ENSG00000252835.1	SCARNA21-201	scaRNA	SCARNA21	423.976	4.14381	0.598504	5.25277	1.49827e-07	3.3815e-05
310	ENST00000516672.1	ENSG00000252481.1	SCARNA13-201	scaRNA	SCARNA13	1569.55	4.14242	0.608592	5.16343	2.4246e-07	5.2011e-05
311	ENST00000495294.1	ENSG00000006756.15	RP4-617A9.1-005	processed_transcript	ARSD	6.92416	4.13551	0.758108	4.13596	3.53468e-05	0.00397583
312	ENST00000560816.5	ENSG00000140374.15	RP11-593F23.3-010	processed_transcript	ETFA	92.3316	4.12446	0.736067	4.24481	2.1878e-05	0.00265015
313	ENST00000275080.11	ENSG00000135535.16	RP11-425D10.9-004	protein_coding	CD164	127.015	4.12431	0.686142	4.55345	5.27738e-06	0.000766582
314	ENST00000513080.5	ENSG00000121067.17	RP5-1029K10.5-016	processed_transcript	SPOP	100.285	4.12181	0.865247	3.608	0.000308571	0.0245468
315	ENST00000484998.5	ENSG00000101361.16	RP4-686C3.1-017	processed_transcript	NOP56	29.2705	4.11907	0.68617	4.54562	5.47744e-06	0.000790669
316	ENST00000334530.9	ENSG00000168476.11	AC091171.6-002	protein_coding	REEP4	43.0978	4.11838	0.884196	3.52679	0.000420627	0.0318518
317	ENST00000438704.6	ENSG00000164104.11	RP11-798M19.2-004	protein_coding	HMGB2	8191.46	4.10934	0.516884	6.01555	1.79278e-09	7.13897e-07
318	ENST00000517138.1	ENSG00000252947.1	SCARNA1-201	scaRNA	SCARNA1	464.967	4.10861	0.769647	4.039	5.36784e-05	0.00571143
319	ENST00000621900.1	ENSG00000272599.2	AC016394.2-202	antisense	RP11-152N13.16	41.2228	4.10779	0.579991	5.35833	8.3994e-08	2.01376e-05
320	ENST00000482415.6	ENSG00000109685.17	RP11-262P20.3-003	processed_transcript	NSD2	94.5913	4.09775	0.557162	5.55987	2.69977e-08	7.5125e-06
321	ENST00000384437.1	ENSG00000207166.1	SNORA68-201	snoRNA	SNORA68	117.106	4.09686	0.796317	3.88898	0.000100668	0.00981024
322	ENST00000400436.6	ENSG00000174365.19	RP5-927M24.1-007	retained_intron	SNHG11	41.6432	4.09526	0.556373	5.56328	2.64748e-08	7.42667e-06
323	ENST00000363450.1	ENSG00000200320.1	SNORA63-201	snoRNA	SNORA63	189.324	4.08219	0.697755	4.4173	9.99423e-06	0.00134202
324	ENST00000515982.1	ENSG00000251791.1	SCARNA6-201	scaRNA	SCARNA6	83.7198	4.0818	0.775467	3.97412	7.06398e-05	0.0072511
325	ENST00000265094.9	ENSG00000072803.17	CTB-78H18.3-002	protein_coding	FBXW11	76.5989	4.07602	0.522057	5.89212	3.81268e-09	1.39774e-06
326	ENST00000446339.1	ENSG00000143393.16	RP11-126K1.4-006	protein_coding	PI4KB	51.9554	4.07416	0.831072	3.69903	0.000216425	0.0183097
327	ENST00000317376.8	ENSG00000107742.12	SPOCK2-201	protein_coding	SPOCK2	5.79149	4.07074	0.794142	3.86674	0.000110302	0.010527
328	ENST00000491035.5	ENSG00000147403.16	XX-FW83563B9.1-005	retained_intron	RPL10	865.678	4.06975	0.645161	4.75811	1.95411e-06	0.000327044
329	ENST00000405573.2	ENSG00000110514.19	AC090582.4-018	protein_coding	MADD	7.99602	4.06346	0.828318	3.69841	0.000216955	0.0183321
330	ENST00000513929.5	ENSG00000130844.16	CTB-167G5.1-009	processed_transcript	ZNF331	17.0621	4.06226	0.799075	3.83226	0.00012697	0.0118724
331	ENST00000408493.2	ENSG00000221420.2	SNORA81-201	snoRNA	SNORA81	412.266	4.05616	0.762187	4.00972	6.07904e-05	0.00635301
332	ENST00000587261.5	ENSG00000078142.12	AC087683.1-011	retained_intron	PIK3C3	10.144	4.04397	0.878463	3.4651	0.000530027	0.0385985
333	ENST00000539317.2	ENSG00000084070.11	SMAP2-205	protein_coding	SMAP2	47.4144	4.03868	0.625225	4.86014	1.17301e-06	0.000208398
334	ENST00000371753.5	ENSG00000148411.7	RP11-432J22.4-001	protein_coding	NACC2	723.898	4.03394	0.342521	8.85768	8.1695e-19	2.69547e-15
335	ENST00000364902.1	ENSG00000201772.1	SNORA5C-201	snoRNA	SNORA5C	18.4903	4.03134	0.649417	4.66779	3.0446e-06	0.000477272
336	ENST00000409098.5	ENSG00000135930.13	AC093383.1-002	protein_coding	EIF4E2	218.625	4.02845	0.508279	5.95824	2.54971e-09	9.81468e-07
337	ENST00000384583.1	ENSG00000207313.1	SNORA2B-201	snoRNA	SNORA2B	68.7229	4.01328	0.776381	3.88118	0.000103951	0.0100857
338	ENST00000619169.4	ENSG00000161395.13	PGAP3-211	protein_coding	PGAP3	16.386	4.01089	0.693154	4.34375	1.40074e-05	0.00180398
339	ENST00000434255.1	ENSG00000224374.1	RP1-32B1.4-001	antisense	RP1-32B1.4	8.10843	4.00645	0.76841	3.91256	9.13215e-05	0.00902637
340	ENST00000476908.1	ENSG00000197323.11	RP4-591B8.1-004	processed_transcript	TRIM33	48.8511	4.00593	0.672134	4.47222	7.7413e-06	0.00107062
341	ENST00000270815.4	ENSG00000142686.7	RP11-435D7.1-001	protein_coding	C1orf216	624.823	4.00093	0.38886	7.71727	1.18851e-14	1.75212e-11
342	ENST00000626886.1	ENSG00000280496.1	SNORA17B-202	snoRNA	SNORA17B	207.961	3.99982	0.684326	4.38361	1.1673e-05	0.00153182
343	ENST00000422669.1	ENSG00000049323.15	AC020594.3-010	protein_coding	LTBP1	89.2429	3.99123	0.770281	3.8833	0.000103048	0.010014
344	ENST00000605589.1	ENSG00000271387.1	RP11-382D12.2-001	lincRNA	RP11-382D12.2	20.3698	3.98546	0.559938	5.33178	9.72569e-08	2.26132e-05
345	ENST00000252445.7	ENSG00000130165.10	ELOF1-201	protein_coding	ELOF1	1613.7	3.97516	0.374253	7.94961	1.87104e-15	3.0149e-12
346	ENST00000477340.5	ENSG00000197114.11	RP4-583P15.3-002	retained_intron	ZGPAT	103.183	3.9705	0.475632	6.24539	4.22757e-10	2.0063e-07
347	ENST00000384674.1	ENSG00000207405.1	SNORA64-201	snoRNA	SNORA64	671.035	3.96142	0.659802	4.48835	7.17758e-06	0.000998635
348	ENST00000620616.1	ENSG00000130703.16	RP11-157P1.2-007	retained_intron	OSBPL2	14.8244	3.95992	0.569293	5.19929	2.00055e-07	4.37268e-05
349	ENST00000551812.5	ENSG00000076108.11	RP11-369C14.2-001	protein_coding	BAZ2A	3273.75	3.95856	0.331401	8.92744	4.35976e-19	1.58989e-15
350	ENST00000526680.5	ENSG00000154359.12	AC087203.1-002	nonsense_mediated_decay	LONRF1	33.4938	3.9497	0.519249	5.6807	1.34141e-08	4.05868e-06
351	ENST00000369720.5	ENSG00000197748.12	RP11-373N18.2-005	protein_coding	CFAP43	7.0365	3.94723	0.793057	3.7163	0.000202164	0.0174007
352	ENST00000435265.5	ENSG00000099901.16	AC006547.9-002	nonsense_mediated_decay	RANBP1	12.7989	3.93504	0.863034	3.40084	0.000671783	0.0469692
353	ENST00000422822.1	ENSG00000224116.6	AC005027.4-002	antisense	AC005027.4	9.91497	3.92649	0.798135	3.66666	0.000245735	0.0201259
354	ENST00000396832.5	ENSG00000213923.11	CSNK1E-203	protein_coding	CSNK1E	278.301	3.90774	0.505384	5.75354	8.73963e-09	2.72771e-06
355	ENST00000233535.8	ENSG00000115194.10	AC013413.8-001	protein_coding	SLC30A3	92.945	3.90608	0.401136	7.24463	4.33608e-13	4.62213e-10
356	ENST00000260282.8	ENSG00000137726.16	RP11-728F11.5-003	protein_coding	FXYD6	7.95205	3.90128	0.64071	4.52822	5.94825e-06	0.000853296
357	ENST00000391141.1	ENSG00000212443.1	SNORA53-201	snoRNA	SNORA53	346.806	3.87809	0.684663	4.20367	2.62626e-05	0.00312124
358	ENST00000554507.5	ENSG00000126777.17	AL138499.5-006	protein_coding	KTN1	463.014	3.87011	0.745725	3.84875	0.000118723	0.0112224
359	ENST00000362915.1	ENSG00000199785.1	SNORA52-201	snoRNA	SNORA52	13.0033	3.86863	0.748386	3.83308	0.000126546	0.0118488
360	ENST00000501016.2	ENSG00000245970.2	KB-1208A12.3-001	antisense	KB-1208A12.3	109.251	3.86744	0.671096	4.27277	1.93061e-05	0.00237599
361	ENST00000391771.1	ENSG00000179820.15	MYADM-205	protein_coding	MYADM	114.166	3.84825	0.512576	5.55673	2.74871e-08	7.58775e-06
362	ENST00000476266.5	ENSG00000105221.16	AC118344.5-002	retained_intron	AKT2	523.175	3.84434	0.492967	5.76984	7.93453e-09	2.56497e-06
363	ENST00000411861.5	ENSG00000130600.18	AC051649.8-004	retained_intron	H19	37.506	3.842	0.797003	3.56587	0.000362656	0.0282935
364	ENST00000442441.5	ENSG00000142188.16	AP000300.7-004	nonsense_mediated_decay	TMEM50B	41.364	3.8377	0.826448	3.43361	0.000595595	0.0422824
365	ENST00000495394.1	ENSG00000168028.13	AC099332.2-004	retained_intron	RPSA	116.933	3.83387	0.608112	4.66011	3.16042e-06	0.000489886
366	ENST00000476464.5	ENSG00000163636.10	RP11-245J9.3-004	retained_intron	PSMD6	209.658	3.83156	0.483546	5.85582	4.74663e-09	1.70406e-06
367	ENST00000340607.4	ENSG00000148344.10	RP11-483H20.1-001	protein_coding	PTGES	246.018	3.83032	0.529306	5.34723	8.93115e-08	2.0977e-05
368	ENST00000264644.10	ENSG00000108352.12	AC068669.6-007	protein_coding	RAPGEFL1	164.419	3.82285	0.443455	6.36559	1.94541e-10	1.05307e-07
369	ENST00000584912.5	ENSG00000125691.12	AC004099.7-008	retained_intron	RPL23	89.9644	3.81269	0.536405	5.2436	1.57472e-07	3.52641e-05
370	ENST00000645495.1	ENSG00000137710.15	RP11-686G14.2-023	protein_coding	RDX	1343	3.80858	0.381062	7.37041	1.70106e-13	2.03212e-10
371	ENST00000580875.1	ENSG00000002919.14	RP1-159F22.1-009	retained_intron	SNX11	9.36455	3.79214	0.795774	3.50872	0.000450276	0.0337327
372	ENST00000516201.1	ENSG00000252010.1	SCARNA5-201	scaRNA	SCARNA5	282.303	3.78632	0.692999	4.02066	5.80344e-05	0.00611107
373	ENST00000536792.5	ENSG00000132964.11	RP11-88J11.1-004	nonsense_mediated_decay	CDK8	456.67	3.7776	0.370331	7.50031	6.36681e-14	8.02079e-11
374	ENST00000607520.1	ENSG00000252690.3	RP11-752G15.7-001	retained_intron	RP11-752G15.7	121.73	3.77175	0.485294	5.71149	1.11991e-08	3.44873e-06
375	ENST00000427764.3	ENSG00000125944.19	HNRNPR-204	protein_coding	HNRNPR	61.8214	3.77101	0.495721	5.58987	2.27244e-08	6.47955e-06
376	ENST00000445520.5	ENSG00000231312.6	AC007246.3-009	antisense	AC007246.3	153.7	3.76921	0.576709	4.80173	1.57297e-06	0.000271114
377	ENST00000636397.1	ENSG00000250644.3	RP11-295K3.1-004	protein_coding	RP11-295K3.1	67.1064	3.76267	0.575093	4.80387	1.55628e-06	0.000269539
378	ENST00000323716.7	ENSG00000170632.13	RP11-401L13.1-001	protein_coding	ARMC10	92.1513	3.75921	0.482191	5.72223	1.05136e-08	3.26666e-06
379	ENST00000612033.1	ENSG00000076944.15	STXBP2-222	protein_coding	STXBP2	34.8262	3.75594	0.660715	4.17115	3.03068e-05	0.00353144
380	ENST00000345739.9	ENSG00000115966.16	AC018890.2-013	protein_coding	ATF2	290.729	3.74689	0.318392	8.62736	6.27847e-18	1.81259e-14
381	ENST00000614747.1	ENSG00000277879.1	RP11-129M16.4-001	antisense	RP11-129M16.4	70.9686	3.74007	0.395626	6.92592	4.33146e-12	3.84767e-09
382	ENST00000546744.5	ENSG00000185920.15	RP11-435O5.3-018	retained_intron	PTCH1	8.22087	3.7385	0.782225	3.50091	0.000463664	0.0345073
383	ENST00000495794.5	ENSG00000028310.17	RP11-661C8.1-007	retained_intron	BRD9	80.4995	3.73439	0.550025	4.97139	6.64747e-07	0.000126728
384	ENST00000548309.1	ENSG00000182809.10	AL928654.5-004	processed_transcript	CRIP2	19.9924	3.72138	0.790818	3.44122	0.000579088	0.0413648
385	ENST00000546997.1	ENSG00000185024.16	AL512355.2-026	retained_intron	BRF1	12.699	3.71151	0.686259	3.95115	7.77762e-05	0.00787859
386	ENST00000608444.1	ENSG00000272599.2	RP11-152N13.16-001	antisense	RP11-152N13.16	9.7343	3.7073	0.712783	3.79821	0.000145746	0.01327
387	ENST00000554169.1	ENSG00000247092.6	RP11-1070N10.2-002	antisense	SNHG10	195.857	3.69188	0.489232	5.50225	3.74965e-08	9.84111e-06
388	ENST00000504373.2	ENSG00000135535.16	RP11-425D10.9-005	protein_coding	CD164	74.0798	3.6824	0.369141	7.2666	3.68637e-13	4.18723e-10
389	ENST00000511337.5	ENSG00000118762.7	AC084732.3-003	processed_transcript	PKD2	17.5132	3.67823	0.744234	3.59863	0.000319893	0.0253601
390	ENST00000579146.5	ENSG00000161395.13	RP11-62N23.1-003	protein_coding	PGAP3	13.3591	3.67157	0.625125	4.27365	1.92295e-05	0.00237077
391	ENST00000569039.5	ENSG00000238045.9	AC009133.12-003	antisense	AC009133.12	42.5039	3.67069	0.536348	4.9794	6.37824e-07	0.00012242
392	ENST00000628067.2	ENSG00000177542.10	AP006284.8-009	protein_coding	SLC25A22	593.882	3.66816	0.434093	6.14653	7.91951e-10	3.51748e-07
393	ENST00000407598.2	ENSG00000169635.9	KB-1323B2.5-002	protein_coding	HIC2	67.0712	3.66781	0.522538	5.10548	3.29956e-07	6.84491e-05
394	ENST00000616568.5	ENSG00000119403.14	RP11-27I1.1-014	protein_coding	PHF19	46.0107	3.66329	0.457245	5.82464	5.72348e-09	1.97298e-06
395	ENST00000333751.5	ENSG00000213859.5	AC026954.4-001	protein_coding	KCTD11	206.019	3.66042	0.515184	5.16401	2.41711e-07	5.2011e-05
396	ENST00000345042.6	ENSG00000144381.16	HSPD1-201	protein_coding	HSPD1	284.074	3.64414	0.608298	4.34678	1.38151e-05	0.00178586
397	ENST00000374142.8	ENSG00000204160.11	RP1-50O24.3-001	protein_coding	ZDHHC18	660.284	3.62822	0.284975	9.22263	2.89906e-20	1.25544e-16
398	ENST00000554709.1	ENSG00000125952.18	AL139022.10-016	retained_intron	MAX	601.097	3.62788	0.447545	5.87177	4.31174e-09	1.57238e-06
399	ENST00000392753.7	ENSG00000153250.19	RBMS1-202	protein_coding	RBMS1	58.9413	3.6265	0.637141	4.12232	3.75075e-05	0.00418489
400	ENST00000297991.5	ENSG00000165272.15	RP11-311H10.5-001	protein_coding	AQP3	332.188	3.62639	0.563274	4.66273	3.12049e-06	0.000484782
401	ENST00000443527.6	ENSG00000121671.11	AC068385.6-001	protein_coding	CRY2	270.996	3.62128	0.375033	6.98948	2.75902e-12	2.61873e-09
402	ENST00000403150.5	ENSG00000198517.9	AC093734.9-002	nonsense_mediated_decay	MAFK	13.4071	3.61852	0.710347	3.68626	0.000227578	0.019021
403	ENST00000547169.5	ENSG00000175215.10	RP11-155I23.1-005	retained_intron	CTDSP2	717.059	3.61494	0.6066	4.31081	1.62659e-05	0.00206039
404	ENST00000373109.6	ENSG00000107742.12	RP11-150D20.2-004	protein_coding	SPOCK2	5.63445	3.61264	0.726499	3.59621	0.000322882	0.0255387
405	ENST00000348264.6	ENSG00000121940.15	RP11-475E11.6-004	protein_coding	CLCC1	69.5035	3.60938	0.69097	3.7764	0.000159113	0.0142806
406	ENST00000502297.5	ENSG00000137177.19	RP11-500C11.2-006	protein_coding	KIF13A	135.821	3.58897	0.474937	5.45118	5.00364e-08	1.2607e-05
407	ENST00000372648.9	ENSG00000107021.15	RP11-545E17.5-002	protein_coding	TBC1D13	850.318	3.58632	0.297371	8.69728	3.39932e-18	1.0706e-14
408	ENST00000320330.7	ENSG00000280789.1	AC009133.11-002	protein_coding	PAGR1	4223.34	3.58495	0.37515	6.89043	5.56232e-12	4.70003e-09
409	ENST00000268758.13	ENSG00000087111.20	AC005726.4-007	nonsense_mediated_decay	PIGS	584.831	3.58375	0.443169	5.83016	5.53737e-09	1.92801e-06
410	ENST00000437198.6	ENSG00000140694.16	CTD-2502C11.1-001	protein_coding	PARN	1029.1	3.57759	0.265781	9.69816	3.06995e-22	1.77259e-18
411	ENST00000610778.1	ENSG00000274422.1	LL22NC03-2H8.5-001	lincRNA	LL22NC03-2H8.5	273.224	3.57505	0.513273	5.01692	5.25075e-07	0.000103064
412	ENST00000555419.5	ENSG00000125952.18	AL139022.10-012	protein_coding	MAX	229.111	3.57491	0.430594	5.97989	2.23293e-09	8.79064e-07
413	ENST00000576910.7	ENSG00000108433.16	RP11-63A1.3-047	protein_coding	GOSR2	98.0257	3.57389	0.745298	3.45351	0.000553343	0.0398131
414	ENST00000465670.1	ENSG00000106263.17	AC004840.5-007	retained_intron	EIF3B	73.4057	3.56925	0.616701	4.16612	3.09834e-05	0.00359594
415	ENST00000481058.1	ENSG00000168615.11	RP11-479P21.2-004	retained_intron	ADAM9	37.933	3.55734	0.750598	3.40708	0.000656627	0.0460024
416	ENST00000489308.6	ENSG00000134717.17	RP4-800M22.5-005	protein_coding	BTF3L4	407.852	3.55393	0.325685	7.84173	4.44393e-15	6.99797e-12
417	ENST00000435815.1	ENSG00000233270.1	LLNLR-240E6.1-001	processed_pseudogene	SNRPEP4	136.447	3.53911	0.7191	3.53095	0.000414066	0.0314237
418	ENST00000580158.1	ENSG00000108424.9	AC015674.1-012	retained_intron	KPNB1	1159.58	3.52621	0.512413	4.93002	8.22194e-07	0.000152321
419	ENST00000481129.1	ENSG00000107816.17	RP11-108L7.8-008	protein_coding	LZTS2	38.0548	3.51956	0.681886	3.69498	0.000219903	0.018536
420	ENST00000366718.5	ENSG00000143774.16	RP11-520H14.2-021	protein_coding	GUK1	23.4191	3.51415	0.451623	5.56691	2.59293e-08	7.30321e-06
421	ENST00000568684.1	ENSG00000198373.12	AC026468.3-015	protein_coding	WWP2	32.1746	3.49864	0.680264	3.67305	0.000239676	0.0197463
422	ENST00000621208.4	ENSG00000172159.15	FRMD3-207	protein_coding	FRMD3	40.267	3.49393	0.519201	4.8034	1.55994e-06	0.000269539
423	ENST00000428457.1	ENSG00000136205.16	AC073341.3-010	protein_coding	TNS3	15.0376	3.48452	0.611366	4.06388	4.82643e-05	0.00517668
424	ENST00000490348.1	ENSG00000196220.15	AC034186.1-006	processed_transcript	SRGAP3	33.4621	3.48307	0.63703	3.89788	9.70392e-05	0.00951011
425	ENST00000476326.5	ENSG00000160193.11	AP001628.5-002	processed_transcript	WDR4	141.097	3.47638	0.474854	5.21504	1.83777e-07	4.05527e-05
426	ENST00000616623.4	ENSG00000121671.11	CRY2-212	protein_coding	CRY2	259.27	3.46989	0.365659	6.75464	1.43194e-11	1.06684e-08
427	ENST00000612338.4	ENSG00000145990.10	GFOD1-206	protein_coding	GFOD1	36.7173	3.46495	0.516778	4.76984	1.84369e-06	0.000313102
428	ENST00000600336.1	ENSG00000169136.10	CTC-326K19.3-004	protein_coding	ATF5	11.5564	3.46476	0.714159	3.45128	0.000557944	0.0400609
429	ENST00000323469.4	ENSG00000176490.4	AC006538.2-001	protein_coding	DIRAS1	240.38	3.46337	0.388703	6.33741	2.33653e-10	1.22647e-07
430	ENST00000323981.6	ENSG00000166012.16	RP11-836D15.3-002	nonsense_mediated_decay	TAF1D	373.421	3.46155	0.516519	4.76565	1.88249e-06	0.000318132
431	ENST00000625110.1	ENSG00000280351.2	CTD-2561B21.8-001	TEC	CTD-2561B21.8	17.6451	3.45969	0.520438	4.7262	2.28762e-06	0.000374716
432	ENST00000356003.6	ENSG00000198373.12	WWP2-201	protein_coding	WWP2	57.8364	3.45687	0.453954	5.41217	6.22659e-08	1.54081e-05
433	ENST00000515802.5	ENSG00000087266.15	RP3-323A24.1-009	retained_intron	SH3BP2	7.61618	3.45163	0.640186	3.82957	0.00012837	0.011971
434	ENST00000609084.1	ENSG00000100058.12	CTA-390C10.7-006	processed_transcript	CRYBB2P1	17.4454	3.44593	0.597627	4.09274	4.26314e-05	0.00465906
435	ENST00000446361.7	ENSG00000186868.15	RP11-669E14.2-002	protein_coding	MAPT	72.9865	3.44418	0.514908	4.74683	2.06626e-06	0.000343326
436	ENST00000526586.6	ENSG00000140988.15	LA16c-439A6.2-015	protein_coding	RPS2	84.6876	3.44229	0.607196	4.02225	5.76457e-05	0.00607939
437	ENST00000272164.5	ENSG00000143816.7	RP11-192I3.1-001	protein_coding	WNT9A	158.365	3.43818	0.266819	9.13793	6.36574e-20	2.59452e-16
438	ENST00000471550.1	ENSG00000010270.13	AC006033.9-006	retained_intron	STARD3NL	15.828	3.43763	0.660097	3.69283	0.000221773	0.0186483
439	ENST00000472831.5	ENSG00000113758.13	AC027318.7-003	retained_intron	DBN1	128.927	3.43735	0.589096	4.13744	3.51208e-05	0.00395683
440	ENST00000582097.5	ENSG00000108424.9	AC015674.1-004	protein_coding	KPNB1	1162.2	3.42709	0.472312	5.13874	2.7658e-07	5.82482e-05
441	ENST00000394128.6	ENSG00000008838.19	AC090844.4-006	protein_coding	MED24	280.013	3.42635	0.392345	6.18422	6.24106e-10	2.82634e-07
442	ENST00000536349.5	ENSG00000177239.14	RP11-350O14.2-002	retained_intron	MAN1B1	142.483	3.42536	0.509018	4.76479	1.89051e-06	0.00031871
443	ENST00000608069.1	ENSG00000273064.1	RP11-474G23.3-001	antisense	RP11-474G23.3	18.8892	3.42238	0.679374	3.5656	0.00036302	0.0282935
444	ENST00000492173.1	ENSG00000130940.14	RP4-734G22.2-002	retained_intron	CASZ1	20.7664	3.41394	0.634027	3.80731	0.000140487	0.0128928
445	ENST00000624219.1	ENSG00000278890.1	LL22NC03-27C5.1-001	lincRNA	LL22NC03-27C5.1	16.0761	3.40919	0.65859	3.6581	0.000254096	0.0207371
446	ENST00000619573.1	ENSG00000278311.4	AC003042.1-005	retained_intron	GGNBP2	8.8533	3.40753	0.624917	3.85255	0.000116892	0.0110796
447	ENST00000533872.5	ENSG00000140988.15	LA16c-439A6.2-011	retained_intron	RPS2	1130.23	3.4049	0.632014	3.80514	0.000141723	0.0129719
448	ENST00000437875.1	ENSG00000213160.9	AC009967.1-003	protein_coding	KLHL23	13.1091	3.38587	0.641216	3.72086	0.000198548	0.0171139
449	ENST00000359546.8	ENSG00000145920.14	AC138965.1-001	protein_coding	CPLX2	35.3984	3.36612	0.566695	4.17529	2.97607e-05	0.00348321
450	ENST00000354334.7	ENSG00000061273.17	AC004466.1-002	protein_coding	HDAC7	830.45	3.36521	0.434141	5.44803	5.09319e-08	1.27861e-05
451	ENST00000419235.6	ENSG00000112679.14	RP11-328C17.1-002	protein_coding	DUSP22	50.5137	3.36146	0.486454	4.85443	1.20735e-06	0.000212863
452	ENST00000530085.2	ENSG00000137710.15	RP11-686G14.2-016	processed_transcript	RDX	110.464	3.3604	0.645467	3.65689	0.000255294	0.0207859
453	ENST00000256495.3	ENSG00000134107.4	AC090955.2-001	protein_coding	BHLHE40	1707.13	3.35903	0.568613	4.14875	3.34293e-05	0.00379713
454	ENST00000621332.4	ENSG00000275023.4	AC006449.2-001	protein_coding	MLLT6	1857.67	3.35831	0.425929	5.53686	3.07945e-08	8.43356e-06
455	ENST00000443308.6	ENSG00000164054.15	AC124916.5-009	protein_coding	SHISA5	101.2	3.35178	0.645932	3.64091	0.000271673	0.021939
456	ENST00000546542.1	ENSG00000170421.12	RP11-153F5.5-015	protein_coding	KRT8	15.2719	3.35164	0.631396	3.72451	0.000195695	0.0169491
457	ENST00000587700.1	ENSG00000087903.12	CTC-232P5.2-024	processed_transcript	RFX2	53.2344	3.34391	0.414315	5.6573	1.53771e-08	4.57273e-06
458	ENST00000596005.2	ENSG00000155265.10	GOLGA7B-203	protein_coding	GOLGA7B	31.2826	3.34135	0.362743	6.45457	1.08526e-10	6.2663e-08
459	ENST00000459909.1	ENSG00000142188.16	AP000300.7-003	retained_intron	TMEM50B	255.753	3.33939	0.635759	3.67969	0.00023352	0.0194007
460	ENST00000589985.5	ENSG00000105220.15	RP11-618P17.1-017	retained_intron	GPI	438.088	3.33591	0.46489	5.02466	5.04334e-07	0.000100127
461	ENST00000478712.5	ENSG00000115648.13	AC104667.1-014	retained_intron	MLPH	15.4635	3.33179	0.639083	3.64865	0.000263625	0.0213388
462	ENST00000409514.5	ENSG00000135930.13	AC093383.1-003	protein_coding	EIF4E2	93.9021	3.32864	0.432186	5.38804	7.12319e-08	1.74553e-05
463	ENST00000374007.5	ENSG00000204147.10	RP11-564C4.1-002	protein_coding	ASAH2B	90.3442	3.32597	0.499258	4.65886	3.17971e-06	0.000490682
464	ENST00000500370.2	ENSG00000247092.6	RP11-1070N10.2-001	antisense	SNHG10	68.0523	3.32551	0.539676	4.30908	1.63938e-05	0.00206902
465	ENST00000368026.10	ENSG00000158769.17	RP11-544M22.2-001	protein_coding	F11R	2597.3	3.31424	0.369636	6.26085	3.82892e-10	1.85523e-07
466	ENST00000379087.5	ENSG00000164970.14	RP11-573M23.5-002	protein_coding	FAM219A	34.8687	3.31212	0.589096	3.92486	8.67789e-05	0.00863979
467	ENST00000595146.1	ENSG00000171606.17	AC020915.1-007	retained_intron	ZNF274	17.3597	3.31172	0.608332	3.80009	0.000144643	0.0132003
468	ENST00000643561.1	ENSG00000145354.10	RP11-10L12.3-008	nonsense_mediated_decay	CISD2	215.419	3.31128	0.503552	4.58997	4.4332e-06	0.000657479
469	ENST00000246949.9	ENSG00000213918.10	AC006111.7-001	protein_coding	DNASE1	280.355	3.30528	0.380585	6.05721	1.38503e-09	5.81612e-07
470	ENST00000315091.7	ENSG00000120948.16	RP4-635E18.2-003	protein_coding	TARDBP	700.756	3.30254	0.532071	4.3275	1.50812e-05	0.00193151
471	ENST00000485835.1	ENSG00000108344.14	AC090844.2-002	retained_intron	PSMD3	15.7013	3.29104	0.671037	3.41418	0.00063975	0.045002
472	ENST00000517643.1	ENSG00000145675.14	AC016564.2-007	processed_transcript	PIK3R1	13.7062	3.28598	0.624232	3.66207	0.000250186	0.0204663
473	ENST00000432926.2	ENSG00000110987.8	AC156455.2-003	retained_intron	BCL7A	200.707	3.28488	0.43172	5.29249	1.2066e-07	2.7683e-05
474	ENST00000407464.6	ENSG00000169635.9	KB-1323B2.5-003	protein_coding	HIC2	157.623	3.28467	0.394721	5.78806	7.12049e-09	2.3606e-06
475	ENST00000256682.8	ENSG00000134287.9	AC073610.3-001	protein_coding	ARF3	6442.86	3.27475	0.361865	6.2862	3.2534e-10	1.61016e-07
476	ENST00000494812.1	ENSG00000198176.12	RP11-230F18.1-007	processed_transcript	TFDP1	181.603	3.27014	0.60049	3.78047	0.000156531	0.0141108
477	ENST00000398208.2	ENSG00000160193.11	AP001628.5-001	protein_coding	WDR4	345.357	3.26689	0.384173	5.90069	3.61975e-09	1.3412e-06
478	ENST00000423507.6	ENSG00000221866.9	AC018643.3-004	protein_coding	PLXNA4	12.9671	3.25249	0.645451	3.48979	0.000483392	0.0357071
479	ENST00000577733.5	ENSG00000169696.15	RP11-1182P23.1-005	retained_intron	ASPSCR1	15.5987	3.24805	0.612432	3.67069	0.000241901	0.019906
480	ENST00000501056.2	ENSG00000244921.2	CTB-36O1.7-001	processed_pseudogene	CTB-36O1.7	12.6394	3.24055	0.630027	3.55627	0.00037616	0.0291863
481	ENST00000297620.8	ENSG00000164970.14	RP11-573M23.5-008	protein_coding	FAM219A	81.7939	3.23694	0.481657	4.64426	3.41296e-06	0.00051973
482	ENST00000428183.6	ENSG00000170632.13	RP11-401L13.1-002	protein_coding	ARMC10	51.6759	3.23165	0.444243	5.02349	5.07408e-07	0.000100449
483	ENST00000558256.5	ENSG00000283597.2	RP11-719C20.2-001	processed_transcript	FAM169B	16.8986	3.22952	0.649593	3.43217	0.000598761	0.0424636
484	ENST00000316948.8	ENSG00000160325.14	RP13-100B2.5-001	protein_coding	CACFD1	165.359	3.22874	0.455467	4.89331	9.91554e-07	0.000181753
485	ENST00000390981.1	ENSG00000212283.1	SNORD89-201	snoRNA	SNORD89	37.4097	3.22661	0.610754	3.64568	0.000266689	0.0215617
486	ENST00000577760.1	ENSG00000125691.12	AC004099.7-007	retained_intron	RPL23	21.4496	3.21189	0.624212	3.54349	0.000394873	0.0302655
487	ENST00000343638.9	ENSG00000108312.14	CTB-175E5.1-001	protein_coding	UBTF	1327.29	3.20648	0.336261	6.56179	5.31651e-11	3.34882e-08
488	ENST00000446189.6	ENSG00000174574.15	RP11-781D11.2-004	protein_coding	AKIRIN1	142.547	3.2039	0.541034	4.07349	4.63135e-05	0.0049984
489	ENST00000525867.1	ENSG00000255020.1	AF131216.5-001	antisense	AF131216.5	47.0374	3.20012	0.495255	4.44239	8.89634e-06	0.00121102
490	ENST00000392952.7	ENSG00000099204.18	RP11-317F20.1-009	protein_coding	ABLIM1	89.2803	3.19432	0.396716	5.53122	3.18017e-08	8.62781e-06
491	ENST00000646483.1	ENSG00000084754.11	AC011742.2-005	nonsense_mediated_decay	HADHA	429.752	3.18635	0.431921	5.06193	4.15027e-07	8.4083e-05
492	ENST00000401827.7	ENSG00000205268.10	RP11-707M3.2-001	protein_coding	PDE7A	369.122	3.18506	0.378418	5.7742	7.73178e-09	2.51512e-06
493	ENST00000371454.6	ENSG00000157193.15	RP5-1024G6.6-002	protein_coding	LRP8	97.1526	3.17417	0.439116	4.95123	7.37447e-07	0.000138848
494	ENST00000506708.1	ENSG00000131446.16	AC122713.4-020	processed_transcript	MGAT1	97.6297	3.17278	0.327592	6.63257	3.29889e-11	2.21916e-08
495	ENST00000412649.5	ENSG00000070371.15	AC000085.2-003	retained_intron	CLTCL1	6.77823	3.1653	0.62408	3.4696	0.000521242	0.0380567
496	ENST00000561257.1	ENSG00000166821.8	AC013787.3-004	protein_coding	PEX11A	69.5297	3.14647	0.601685	3.56744	0.000360492	0.0281598
497	ENST00000526258.5	ENSG00000173120.14	RP11-157K17.2-004	processed_transcript	KDM2A	177.08	3.12224	0.492787	4.30661	1.65776e-05	0.00208084
498	ENST00000215095.10	ENSG00000099365.10	AC106782.15-001	protein_coding	STX1B	31.2891	3.12046	0.567801	3.7345	0.000188086	0.016372
499	ENST00000264868.9	ENSG00000091490.10	RP11-302F12.9-001	protein_coding	SEL1L3	147.491	3.12029	0.376833	5.6266	1.83796e-08	5.39614e-06
500	ENST00000361264.8	ENSG00000198876.12	RP11-537H15.6-001	protein_coding	DCAF12	1259.28	3.11891	0.450235	4.70623	2.5234e-06	0.000406181
501	ENST00000624667.1	ENSG00000280237.3	RP11-259P6.2-001	TEC	RP11-259P6.2	44.4633	3.11559	0.477129	4.434	9.2502e-06	0.00125426
502	ENST00000592571.1	ENSG00000130159.13	CTC-398G3.3-010	nonsense_mediated_decay	ECSIT	20.399	3.10774	0.59465	3.54451	0.000393349	0.030182
503	ENST00000568394.1	ENSG00000260807.6	RP11-161M6.2-002	lincRNA	RP11-161M6.2	8.86117	3.08563	0.615231	3.39	0.000698924	0.0486704
504	ENST00000494445.1	ENSG00000156976.16	RP11-573D15.5-025	retained_intron	EIF4A2	169.068	3.08209	0.352338	5.90935	3.43457e-09	1.27943e-06
505	ENST00000331662.3	ENSG00000185818.7	RP11-262P20.4-001	protein_coding	NAT8L	84.9906	3.07973	0.438896	4.73855	2.15253e-06	0.000355106
506	ENST00000460725.5	ENSG00000125637.15	AC016683.4-005	retained_intron	PSD4	13.4882	3.07303	0.451629	4.59011	4.43009e-06	0.000657479
507	ENST00000396828.8	ENSG00000129559.12	AL096870.15-002	nonsense_mediated_decay	NEDD8	44.2998	3.06066	0.559609	3.68233	0.000231113	0.0192468
508	ENST00000486575.1	ENSG00000099901.16	AC006547.9-003	retained_intron	RANBP1	24.0043	3.0598	0.578527	3.56041	0.000370273	0.028794
509	ENST00000342537.7	ENSG00000179627.9	CTD-2507D9.1-002	protein_coding	ZBTB42	1722.16	3.05924	0.340424	6.04905	1.45703e-09	6.00921e-07
510	ENST00000560346.5	ENSG00000137843.11	AC020658.2-003	protein_coding	PAK6	39.5615	3.05269	0.437982	4.68671	2.77638e-06	0.000441215
511	ENST00000575922.5	ENSG00000260005.6	AC027601.1-002	antisense	AC027601.1	12.8192	3.05106	0.521838	3.93045	8.47883e-05	0.00846976
512	ENST00000348159.8	ENSG00000116604.17	RP11-98G7.2-001	protein_coding	MEF2D	537.203	3.046	0.470753	4.34623	1.38498e-05	0.00178701
513	ENST00000266078.7	ENSG00000203880.11	RP11-476I15.3-006	processed_transcript	PCMTD2	34.3776	3.04194	0.474843	4.30024	1.7061e-05	0.00213766
514	ENST00000381489.6	ENSG00000180525.11	RP11-809C18.2-001	protein_coding	PRR26	49.3646	3.03976	0.55499	3.67532	0.000237556	0.019595
515	ENST00000511834.5	ENSG00000113761.11	AC027317.1-005	protein_coding	ZNF346	37.7239	3.03742	0.489199	4.16482	3.11597e-05	0.00360168
516	ENST00000369143.2	ENSG00000112249.13	RP1-121G13.4-002	protein_coding	ASCC3	86.9716	3.03334	0.370173	5.49293	3.95318e-08	1.02348e-05
517	ENST00000308942.4	ENSG00000116991.10	RP11-399B22.1-002	protein_coding	SIPA1L2	67.2913	3.03074	0.464601	4.37092	1.23722e-05	0.00161136
518	ENST00000614549.4	ENSG00000084070.11	SMAP2-206	protein_coding	SMAP2	19.7091	3.02966	0.404716	5.01501	5.30318e-07	0.000103798
519	ENST00000281923.3	ENSG00000152127.8	MGAT5-201	protein_coding	MGAT5	1129.32	3.0295	0.339599	5.97617	2.28449e-09	8.91752e-07
520	ENST00000251091.9	ENSG00000020577.13	RP11-724F15.1-001	protein_coding	SAMD4A	760.777	3.02871	0.428184	4.73794	2.15897e-06	0.000355322
521	ENST00000299163.6	ENSG00000166135.13	RP11-411B6.1-002	protein_coding	HIF1AN	2457.18	3.02361	0.299545	6.7556	1.42243e-11	1.06684e-08
522	ENST00000390645.2	ENSG00000188042.7	AC097713.1-001	protein_coding	ARL4C	105.18	3.0174	0.361379	5.58252	2.3706e-08	6.70425e-06
523	ENST00000372300.5	ENSG00000126878.12	RP11-544A12.2-004	protein_coding	AIF1L	25.0883	3.00698	0.538389	3.72774	0.000193202	0.0167542
524	ENST00000642547.1	ENSG00000284755.1	FAM212B-206	protein_coding	RP4-773A18.10	40.7639	3.00555	0.365517	5.48687	4.09121e-08	1.0538e-05
525	ENST00000541300.5	ENSG00000170632.13	ARMC10-211	protein_coding	ARMC10	79.6713	3.00511	0.469828	4.26776	1.97446e-05	0.00241707
526	ENST00000587806.5	ENSG00000130165.10	CTC-398G3.9-001	protein_coding	ELOF1	26.2892	3.00402	0.405109	4.94687	7.54167e-07	0.000141229
527	ENST00000557746.5	ENSG00000125952.18	AL139022.10-013	protein_coding	MAX	703.952	2.99488	0.533304	3.7406	0.000183579	0.016101
528	ENST00000437003.3	ENSG00000198270.12	RP1-128M12.2-019	processed_transcript	TMEM116	66.9271	2.9884	0.471745	4.21499	2.49791e-05	0.00299438
529	ENST00000468386.2	ENSG00000087338.4	AC019206.3-002	processed_transcript	GMCL1	19.9197	2.98133	0.572592	3.46029	0.000539597	0.038986
530	ENST00000491976.1	ENSG00000168528.11	RP11-439L8.1-003	processed_transcript	SERINC2	25.5037	2.97957	0.500216	3.95743	7.57614e-05	0.00771832
531	ENST00000409648.8	ENSG00000127526.14	AC008764.6-007	nonsense_mediated_decay	SLC35E1	255.132	2.9725	0.414922	4.7539	1.99532e-06	0.000332335
532	ENST00000423729.2	ENSG00000185818.7	NAT8L-202	protein_coding	NAT8L	140.865	2.96353	0.447128	4.39142	1.12614e-05	0.00148908
533	ENST00000304195.7	ENSG00000172159.15	RP11-439K3.2-006	protein_coding	FRMD3	59.109	2.9632	0.532307	3.6881	0.000225933	0.0189416
534	ENST00000392955.7	ENSG00000099204.18	RP11-317F20.1-002	protein_coding	ABLIM1	76.083	2.95693	0.454229	4.30825	1.6455e-05	0.00207298
535	ENST00000482813.5	ENSG00000173890.16	RP11-379K17.8-006	processed_transcript	GPR160	85.1233	2.95688	0.47761	4.09722	4.18134e-05	0.00458412
536	ENST00000557016.5	ENSG00000100632.10	CTD-2525P14.4-001	protein_coding	ERH	7498.07	2.9567	0.566348	3.45494	0.000550424	0.0396442
537	ENST00000359511.4	ENSG00000160785.13	RP11-54H19.3-001	protein_coding	SLC25A44	1496.69	2.95558	0.324456	6.02727	1.66751e-09	6.70493e-07
538	ENST00000440541.6	ENSG00000110906.12	RP11-968O1.1-002	nonsense_mediated_decay	KCTD10	614.181	2.95553	0.469489	4.16523	3.11038e-05	0.00360168
539	ENST00000542485.1	ENSG00000135503.12	RP11-1100L3.1-001	protein_coding	ACVR1B	78.5236	2.95142	0.504261	3.86987	0.000108893	0.0104069
540	ENST00000274712.7	ENSG00000146007.10	AC116353.6-001	protein_coding	ZMAT2	1942.44	2.95077	0.426985	4.56871	4.90747e-06	0.000715849
541	ENST00000221922.10	ENSG00000105321.13	CTC-483I11.4-001	protein_coding	CCDC9	601.233	2.93477	0.488424	3.96125	7.45594e-05	0.00761958
542	ENST00000404525.5	ENSG00000049323.15	AC020594.3-001	protein_coding	LTBP1	311.297	2.92651	0.544757	3.53646	0.000405528	0.0309793
543	ENST00000465675.5	ENSG00000157193.15	RP5-1024G6.6-004	protein_coding	LRP8	110.394	2.92066	0.349049	5.50255	3.74331e-08	9.84111e-06
544	ENST00000564980.1	ENSG00000238045.9	AC009133.12-002	antisense	AC009133.12	54.1456	2.92021	0.44682	4.29751	1.72726e-05	0.00215637
545	ENST00000618858.4	ENSG00000125952.18	MAX-219	protein_coding	MAX	832.779	2.91105	0.385608	4.95594	7.19832e-07	0.000135901
546	ENST00000426039.8	ENSG00000139998.15	AL139022.8-009	protein_coding	RAB15	856.568	2.90757	0.46905	4.06689	4.76456e-05	0.0051262
547	ENST00000321944.8	ENSG00000130669.17	CTC-218B8.2-011	protein_coding	PAK4	616.362	2.90321	0.42362	4.49272	7.03187e-06	0.000982307
548	ENST00000261822.4	ENSG00000110987.8	AC156455.2-002	protein_coding	BCL7A	513.771	2.90118	0.362891	5.23897	1.61474e-07	3.58597e-05
549	ENST00000395346.6	ENSG00000087111.20	AC005726.4-002	protein_coding	PIGS	351.888	2.89897	0.380777	4.98709	6.12946e-07	0.0001183
550	ENST00000620260.5	ENSG00000108352.12	AC068669.6-001	protein_coding	RAPGEFL1	147.666	2.89574	0.458456	4.13506	3.54864e-05	0.00398506
551	ENST00000556333.1	ENSG00000166965.12	AC068831.5-005	nonsense_mediated_decay	RCCD1	89.4804	2.89443	0.534225	3.54613	0.000390934	0.0300633
552	ENST00000394127.6	ENSG00000008838.19	AC090844.4-002	protein_coding	MED24	105.531	2.88989	0.430453	4.39046	1.13109e-05	0.00149278
553	ENST00000393230.6	ENSG00000106459.14	AC084864.2-003	protein_coding	NRF1	29.0524	2.8831	0.3448	5.46141	4.72359e-08	1.19448e-05
554	ENST00000268719.8	ENSG00000141034.9	AC087164.1-001	protein_coding	GID4	179.243	2.88264	0.458452	4.1065	4.01699e-05	0.004432
555	ENST00000291722.11	ENSG00000160325.14	RP13-100B2.5-002	protein_coding	CACFD1	50.0759	2.87984	0.526339	3.57155	0.000354876	0.0277838
556	ENST00000374059.7	ENSG00000095397.13	RP11-9M16.1-002	protein_coding	DFNB31	52.618	2.87443	0.364226	5.14634	2.65621e-07	5.6455e-05
557	ENST00000262990.8	ENSG00000109445.10	AC107220.1-001	protein_coding	ZNF330	544.194	2.87127	0.528591	3.5401	0.000399969	0.0305884
558	ENST00000357260.5	ENSG00000197852.10	RP4-773A18.3-001	protein_coding	FAM212B	214.145	2.86469	0.410782	4.53935	5.64268e-06	0.000812828
559	ENST00000416904.4	ENSG00000139651.10	RP11-1136G11.9-002	protein_coding	ZNF740	1446.68	2.86017	0.295608	6.29268	3.12022e-10	1.56662e-07
560	ENST00000620578.4	ENSG00000144524.17	COPS7B-224	protein_coding	COPS7B	16.9537	2.85719	0.544336	3.41184	0.000645264	0.0452979
561	ENST00000473674.5	ENSG00000103148.15	Z69666.1-008	processed_transcript	NPRL3	56.1344	2.8568	0.543951	3.41354	0.000641258	0.0450623
562	ENST00000639847.1	ENSG00000258839.3	RP11-566K11.3-004	protein_coding	MC1R	13.5302	2.84878	0.520833	3.54966	0.000385728	0.0297621
563	ENST00000394725.2	ENSG00000196470.11	AC141846.3-002	protein_coding	SIAH1	277.413	2.84492	0.509918	3.61807	0.000296813	0.0237478
564	ENST00000544216.7	ENSG00000257103.8	CTD-2518G19.2-001	protein_coding	LSM14A	806.97	2.84416	0.397029	4.64491	3.40222e-06	0.000519641
565	ENST00000531236.1	ENSG00000172890.12	RP11-684B2.2-005	retained_intron	NADSYN1	36.8886	2.84097	0.424278	4.33906	1.43093e-05	0.00183945
566	ENST00000324489.5	ENSG00000180354.15	AC007036.3-002	protein_coding	MTURN	39.736	2.83592	0.393381	4.66702	3.05602e-06	0.000477981
567	ENST00000296861.2	ENSG00000146072.6	RP1-181J13.1-001	protein_coding	TNFRSF21	255.688	2.81678	0.331793	5.47565	4.3592e-08	1.10637e-05
568	ENST00000327761.7	ENSG00000068028.17	AC002455.1-007	protein_coding	RASSF1	120.686	2.81611	0.423974	4.28354	1.83945e-05	0.00228039
569	ENST00000392067.7	ENSG00000020577.13	SAMD4A-202	protein_coding	SAMD4A	338.168	2.81398	0.361973	5.01138	5.40398e-07	0.000105474
570	ENST00000518327.1	ENSG00000155189.11	CTD-2541M15.2-003	protein_coding	AGPAT5	51.8233	2.81346	0.507248	3.5751	0.000350092	0.0275025
571	ENST00000358149.7	ENSG00000113761.11	AC027317.1-001	protein_coding	ZNF346	513.294	2.80934	0.285748	6.33196	2.42066e-10	1.25763e-07
572	ENST00000258991.7	ENSG00000136478.7	RP11-89H15.1-002	protein_coding	TEX2	763.682	2.80751	0.373068	4.84498	1.26626e-06	0.000221556
573	ENST00000614583.1	ENSG00000272391.5	AC006014.9-004	retained_intron	POM121C	34.2666	2.79805	0.530979	3.38629	0.000708451	0.0492349
574	ENST00000452070.5	ENSG00000163703.17	AC018809.4-003	protein_coding	CRELD1	18.0565	2.78819	0.5078	3.52145	0.000429194	0.0324297
575	ENST00000392619.1	ENSG00000186407.6	AC064805.1-001	protein_coding	CD300E	55.8378	2.78598	0.450178	3.96728	7.26987e-05	0.0074514
576	ENST00000481060.2	ENSG00000163638.13	RP11-14D22.4-006	protein_coding	ADAMTS9	81.4612	2.78474	0.460321	3.87718	0.000105676	0.0101695
577	ENST00000557247.1	ENSG00000165516.10	AL591767.6-005	protein_coding	KLHDC2	19.7505	2.78442	0.519627	3.43404	0.000594658	0.0422592
578	ENST00000475585.1	ENSG00000143341.11	GS1-174L6.1-005	processed_transcript	HMCN1	162.018	2.78394	0.390871	4.56402	5.01826e-06	0.000730474
579	ENST00000530137.1	ENSG00000137522.17	RP11-849H4.1-006	protein_coding	RNF121	276.185	2.77504	0.451588	3.93067	8.47104e-05	0.00846976
580	ENST00000465904.1	ENSG00000135596.17	RP5-919F19.1-003	retained_intron	MICAL1	13.034	2.74782	0.501024	3.4885	0.000485737	0.0358421
581	ENST00000592456.1	ENSG00000108639.7	RP11-153A23.3-005	processed_transcript	SYNGR2	38.6231	2.74015	0.496455	3.50516	0.000456326	0.0339977
582	ENST00000355621.7	ENSG00000186591.11	RP11-437L1.1-001	protein_coding	UBE2H	2383.65	2.72176	0.341948	5.03515	4.7747e-07	9.53399e-05
583	ENST00000379081.5	ENSG00000164970.14	RP11-573M23.5-004	protein_coding	FAM219A	26.1917	2.7209	0.464564	3.70434	0.000211939	0.0180404
584	ENST00000618278.4	ENSG00000131389.16	AC090952.2-006	nonsense_mediated_decay	SLC6A6	187.075	2.71659	0.283555	6.0538	1.4147e-09	5.90493e-07
585	ENST00000561423.2	ENSG00000259205.2	RP11-526I2.2-001	processed_pseudogene	PRKXP1	134.634	2.70417	0.470447	3.62244	0.000291842	0.0234312
586	ENST00000569297.5	ENSG00000198373.12	AC026468.3-011	processed_transcript	WWP2	103.656	2.70162	0.458067	3.7148	0.000203368	0.0174609
587	ENST00000379089.5	ENSG00000164970.14	RP11-573M23.5-001	protein_coding	FAM219A	21.2352	2.6963	0.442113	3.83681	0.000124644	0.0116866
588	ENST00000311637.9	ENSG00000054793.13	RP5-827A12.1-001	protein_coding	ATP9A	116.243	2.69289	0.386605	4.37886	1.19301e-05	0.00155964
589	ENST00000409535.6	ENSG00000164080.13	AC099050.2-001	protein_coding	RAD54L2	603.603	2.69164	0.291388	5.80544	6.4197e-09	2.17142e-06
590	ENST00000333039.2	ENSG00000221890.3	RP3-327J16.4-001	protein_coding	NPTXR	939.497	2.68261	0.382673	4.39698	1.09769e-05	0.00145702
591	ENST00000644942.1	ENSG00000157540.20	AP001421.4-005	protein_coding	DYRK1A	239.045	2.68036	0.416457	4.03489	5.46279e-05	0.00579641
592	ENST00000263150.8	ENSG00000047056.14	RP11-529L18.2-002	protein_coding	WDR37	349.221	2.67971	0.398771	4.21221	2.52881e-05	0.00302619
593	ENST00000524202.5	ENSG00000169398.19	RP11-642A1.4-003	nonsense_mediated_decay	PTK2	176.628	2.67819	0.456145	3.67907	0.000234084	0.019401
594	ENST00000532461.5	ENSG00000137710.15	RP11-686G14.2-008	retained_intron	RDX	24.6616	2.67817	0.359126	4.67292	2.96941e-06	0.000468665
595	ENST00000485101.5	ENSG00000156976.16	RP11-573D15.5-006	retained_intron	EIF4A2	345.066	2.66832	0.483261	3.45222	0.000555998	0.0399626
596	ENST00000565468.5	ENSG00000261115.5	RP11-744I24.1-001	protein_coding	TMEM178B	1136.46	2.66415	0.36594	4.54761	5.42592e-06	0.000785568
597	ENST00000399012.6	ENSG00000182378.13	LL0XNC01-136G2.1-001	protein_coding	PLCXD1	48.6063	2.65399	0.440206	3.75731	0.000171748	0.0151981
598	ENST00000399012.6_PAR_Y	ENSG00000182378.13_PAR_Y	LL0XNC01-136G2.1-001	protein_coding	PLCXD1	48.6063	2.65399	0.440206	3.75731	0.000171748	0.0151981
599	ENST00000558090.2	ENSG00000103942.12	RP11-127F21.2-005	protein_coding	HOMER2	283.051	2.6529	0.39721	4.16128	3.16471e-05	0.00364247
600	ENST00000511637.5	ENSG00000130396.20	RP3-470B24.4-006	retained_intron	MLLT4	25.0739	2.64482	0.449997	3.65518	0.000257001	0.0208514
601	ENST00000612753.4	ENSG00000100239.15	PPP6R2-209	protein_coding	PPP6R2	641.736	2.64048	0.381937	4.29514	1.7458e-05	0.00217559
602	ENST00000425651.6	ENSG00000091129.19	AC005683.3-006	protein_coding	NRCAM	80.1721	2.63735	0.398395	4.10986	3.95904e-05	0.00438202
603	ENST00000623091.1	ENSG00000278970.1	CTC-205M6.3-001	TEC	CTC-205M6.3	310.796	2.63218	0.442848	3.68563	0.000228135	0.0190446
604	ENST00000389851.9	ENSG00000163945.16	RP11-1244E8.1-001	protein_coding	UVSSA	269.792	2.62795	0.45811	3.55363	0.000379955	0.029382
605	ENST00000368012.3	ENSG00000143217.8	RP11-544M22.7-001	protein_coding	NECTIN4	465.22	2.6226	0.295412	5.49268	3.95874e-08	1.02348e-05
606	ENST00000292431.4	ENSG00000160877.5	CTC-250I14.2-001	protein_coding	NACC1	6244.68	2.618	0.313142	5.16698	2.37903e-07	5.13516e-05
607	ENST00000281950.7	ENSG00000152147.10	AC018693.2-001	protein_coding	GEMIN6	187.587	2.61778	0.390608	4.1417	3.44735e-05	0.00389657
608	ENST00000513063.5	ENSG00000213347.10	AC027318.5-009	protein_coding	MXD3	28.0535	2.60937	0.435719	3.69359	0.000221113	0.0186154
609	ENST00000557552.1	ENSG00000142208.15	RP11-982M15.1-008	retained_intron	AKT1	90.8036	2.60799	0.377934	4.25468	2.09351e-05	0.00254929
610	ENST00000262848.5	ENSG00000183943.5	RP11-558O12.2-001	protein_coding	PRKX	627.607	2.60241	0.349856	4.5802	4.64521e-06	0.000683349
611	ENST00000249806.10	ENSG00000128973.12	AC107871.2-001	protein_coding	CLN6	1362.63	2.60169	0.39209	4.08499	4.4079e-05	0.00478706
612	ENST00000358301.7	ENSG00000130669.17	CTC-218B8.2-003	protein_coding	PAK4	744.796	2.5803	0.462654	3.41573	0.000636119	0.0447921
613	ENST00000472944.6	ENSG00000134717.17	RP4-800M22.5-002	protein_coding	BTF3L4	496.79	2.57971	0.380216	4.15477	3.25609e-05	0.00371678
614	ENST00000353868.5	ENSG00000106459.14	NRF1-203	protein_coding	NRF1	18.5284	2.57145	0.389098	4.03872	5.37445e-05	0.00571143
615	ENST00000397587.7	ENSG00000074054.18	CLASP1-202	protein_coding	CLASP1	157.977	2.56548	0.267025	5.86266	4.55503e-09	1.6524e-06
616	ENST00000376573.8	ENSG00000150867.13	RP11-301N24.1-001	protein_coding	PIP4K2A	1761.1	2.55414	0.341763	4.54742	5.43077e-06	0.000785568
617	ENST00000523539.5	ENSG00000169398.19	RP11-642A1.4-002	protein_coding	PTK2	36.5578	2.55162	0.458403	3.38484	0.000712187	0.0494449
618	ENST00000579991.2	ENSG00000264364.2	RP11-159D12.7-001	protein_coding	DYNLL2	5577.33	2.54923	0.279802	5.53687	3.07929e-08	8.43356e-06
619	ENST00000545068.5	ENSG00000198815.8	FOXJ3-209	protein_coding	FOXJ3	96.4169	2.54644	0.350907	4.40698	1.04823e-05	0.0014003
620	ENST00000302904.8	ENSG00000108312.14	CTB-175E5.1-002	protein_coding	UBTF	515.422	2.54361	0.280373	5.50554	3.68045e-08	9.77053e-06
621	ENST00000239906.9	ENSG00000120709.10	AC104116.1-001	protein_coding	FAM53C	872.426	2.5382	0.369965	4.1577	3.21471e-05	0.00368167
622	ENST00000374023.7	ENSG00000196821.9	RP3-391O22.4-001	protein_coding	C6orf106	2941.08	2.53415	0.355613	4.31409	1.6026e-05	0.00203744
623	ENST00000373537.6	ENSG00000166619.12	RP11-425M5.2-001	protein_coding	BLCAP	768.491	2.53346	0.431782	3.55146	0.000383095	0.0295919
624	ENST00000542912.5	ENSG00000215021.8	U47924.15-003	protein_coding	PHB2	165.041	2.5295	0.441614	3.46344	0.000533311	0.0386933
625	ENST00000436748.6	ENSG00000143401.14	RP4-790G17.1-005	protein_coding	ANP32E	800.42	2.52264	0.398943	3.81668	0.000135257	0.0125123
626	ENST00000206020.7	ENSG00000091640.7	RP5-1050D4.1-001	protein_coding	SPAG7	1048.61	2.52257	0.412852	3.68794	0.000226081	0.0189416
627	ENST00000527646.5	ENSG00000149823.8	AP003068.7-013	processed_transcript	VPS51	117.381	2.51321	0.306515	4.93682	7.94069e-07	0.000147505
628	ENST00000376957.6	ENSG00000116649.9	RP4-635E18.4-001	protein_coding	SRM	2579.46	2.51273	0.426215	3.54922	0.000386367	0.0297782
629	ENST00000581573.5	ENSG00000008283.15	RP11-269G24.5-008	protein_coding	CYB561	20.5899	2.50956	0.427377	3.53215	0.000412194	0.0313159
630	ENST00000080059.11	ENSG00000061273.17	AC004466.1-001	protein_coding	HDAC7	158.75	2.50262	0.313145	4.79849	1.59863e-06	0.000274853
631	ENST00000430767.8	ENSG00000129657.14	RP11-285E9.2-014	protein_coding	SEC14L1	84.3857	2.49893	0.306507	4.89036	1.0065e-06	0.000183522
632	ENST00000426833.7	ENSG00000115966.16	ATF2-212	protein_coding	ATF2	118.658	2.4957	0.325968	4.58847	4.46506e-06	0.000659649
633	ENST00000595659.5	ENSG00000105321.13	CTC-483I11.4-004	protein_coding	CCDC9	65.5996	2.49387	0.33146	4.50694	6.57695e-06	0.000928113
634	ENST00000645350.1	ENSG00000204147.10	RP11-564C4.1-004	nonsense_mediated_decay	ASAH2B	21.0929	2.48329	0.40076	3.7012	0.000214583	0.0182206
635	ENST00000541377.5	ENSG00000074054.18	CLASP1-215	protein_coding	CLASP1	449.779	2.47977	0.313521	4.71984	2.36035e-06	0.000384809
636	ENST00000371997.3	ENSG00000124151.18	RP5-1049G16.3-002	protein_coding	NCOA3	2589.73	2.47904	0.269111	5.49603	3.88439e-08	1.01181e-05
637	ENST00000373202.7	ENSG00000166224.16	RP11-432J9.2-001	protein_coding	SGPL1	2354.39	2.47752	0.276961	5.33477	9.56646e-08	2.23179e-05
638	ENST00000423759.5	ENSG00000147133.15	TAF1-204	protein_coding	TAF1	377.187	2.46054	0.38321	3.81133	0.000138218	0.0127183
639	ENST00000554107.2	ENSG00000119596.17	RP11-173A8.1-010	protein_coding	YLPM1	339.135	2.45977	0.330322	4.41924	9.9048e-06	0.00133518
640	ENST00000245304.4	ENSG00000125249.6	RP11-128N14.2-001	protein_coding	RAP2A	691.687	2.44852	0.386413	3.74862	0.000177811	0.015635
641	ENST00000373192.4	ENSG00000107731.12	RP11-58O1.1-001	protein_coding	UNC5B	70.5195	2.44171	0.351912	4.09678	4.18936e-05	0.00458567
642	ENST00000537526.6	ENSG00000124422.11	AC087393.2-005	protein_coding	USP22	91.5215	2.4319	0.413381	3.46388	0.000532444	0.0386724
643	ENST00000561453.5	ENSG00000140332.15	RP11-394G8.1-002	nonsense_mediated_decay	TLE3	397.66	2.42998	0.378266	3.78035	0.00015661	0.0141108
644	ENST00000392250.6	ENSG00000178904.18	DPY19L3-202	protein_coding	DPY19L3	47.2632	2.42744	0.339497	4.20459	2.61558e-05	0.00311388
645	ENST00000533550.5	ENSG00000110435.11	RP1-179L10.1-003	protein_coding	PDHX	30.6767	2.42516	0.369245	3.85967	0.000113539	0.0108062
646	ENST00000290949.7	ENSG00000159720.11	AC009061.10-001	protein_coding	ATP6V0D1	921.774	2.4211	0.355708	3.99514	6.46569e-05	0.00669649
647	ENST00000356271.7	ENSG00000008838.19	AC090844.4-016	protein_coding	MED24	80.2136	2.42025	0.290521	4.88865	1.01532e-06	0.00018368
648	ENST00000409437.5	ENSG00000115966.16	AC018890.2-011	protein_coding	ATF2	31.321	2.41943	0.374462	3.79059	0.00015029	0.0136121
649	ENST00000469619.5	ENSG00000115648.13	AC104667.1-012	retained_intron	MLPH	48.4714	2.41715	0.363201	3.90183	9.5468e-05	0.00936939
650	ENST00000622186.4	ENSG00000131389.16	SLC6A6-210	protein_coding	SLC6A6	1019.77	2.41582	0.382607	3.70044	0.000215223	0.0182526
651	ENST00000454559.5	ENSG00000170632.13	RP11-401L13.1-004	protein_coding	ARMC10	286.555	2.40281	0.367788	3.81417	0.000136641	0.0126234
652	ENST00000373790.8	ENSG00000147133.15	AL590763.2-009	protein_coding	TAF1	360.028	2.40136	0.382044	3.66806	0.000244401	0.0200879
653	ENST00000375976.8	ENSG00000204463.12	XXbac-BPG296P20.4-003	protein_coding	BAG6	351.179	2.40054	0.339737	4.12243	3.74898e-05	0.00418489
654	ENST00000483804.5	ENSG00000158864.12	RP11-297K8.7-011	processed_transcript	NDUFS2	531.637	2.39447	0.31781	4.38774	1.14533e-05	0.0015087
655	ENST00000273582.9	ENSG00000145016.15	AC024560.1-001	protein_coding	RUBCN	841.71	2.39115	0.401797	3.46233	0.000535529	0.0387729
656	ENST00000416152.5	ENSG00000061938.17	AC124944.1-010	protein_coding	TNK2	112.937	2.37217	0.369569	3.71289	0.000204904	0.0175617
657	ENST00000403997.2	ENSG00000078808.16	RP5-902P8.6-006	protein_coding	SDF4	161.955	2.36902	0.393233	3.48145	0.000498698	0.0366813
658	ENST00000557275.5	ENSG00000176438.12	CTD-2588C21.1-001	protein_coding	SYNE3	170.604	2.3678	0.388264	3.52286	0.00042691	0.0322923
659	ENST00000264110.6	ENSG00000115966.16	AC018890.2-001	protein_coding	ATF2	244.892	2.36656	0.336372	4.06264	4.85198e-05	0.00519605
660	ENST00000331222.5	ENSG00000182372.9	AC100810.1-001	protein_coding	CLN8	180.84	2.36578	0.310174	4.40327	1.06629e-05	0.00141806
661	ENST00000265872.10	ENSG00000060339.13	RP11-437A18.1-001	protein_coding	CCAR1	103.71	2.3544	0.390886	3.46495	0.000530334	0.0385985
662	ENST00000555868.1	ENSG00000182107.6	RP11-855C23.2-001	protein_coding	TMEM30B	3781.41	2.34224	0.276794	4.84925	1.2393e-06	0.000217389
663	ENST00000318008.10	ENSG00000002834.17	AC006441.2-001	protein_coding	LASP1	3763.35	2.33983	0.383694	3.49193	0.000479545	0.0355108
664	ENST00000361198.9	ENSG00000198728.10	RP11-302K17.2-001	protein_coding	LDB1	268.85	2.33905	0.297552	4.50021	6.7885e-06	0.00095408
665	ENST00000563307.1	ENSG00000070770.8	AC012182.7-002	protein_coding	CSNK2A2	1049.42	2.33726	0.247388	5.4055	6.46266e-08	1.59354e-05
666	ENST00000216044.9	ENSG00000100226.15	RP3-508I15.1-001	protein_coding	GTPBP1	411.577	2.33585	0.354037	3.77319	0.000161174	0.0144282
667	ENST00000265354.5	ENSG00000112658.7	RP3-330M21.1-001	protein_coding	SRF	941.351	2.32765	0.298963	4.44086	8.95995e-06	0.00121729
668	ENST00000323534.4	ENSG00000181467.4	RP11-529G21.1-001	protein_coding	RAP2B	1332.33	2.29139	0.348445	3.70616	0.000210426	0.0179557
669	ENST00000311160.13	ENSG00000136205.16	AC073341.3-001	protein_coding	TNS3	627.953	2.28953	0.339591	3.79731	0.000146273	0.0133005
670	ENST00000339490.7	ENSG00000067177.14	PHKA1-201	protein_coding	PHKA1	57.491	2.28698	0.375097	3.43107	0.000601195	0.0425926
671	ENST00000426431.2	ENSG00000185591.9	RP11-774I22.1-002	protein_coding	SP1	4061.12	2.2714	0.338539	3.75554	0.000172967	0.0152669
672	ENST00000277554.3	ENSG00000148411.7	NACC2-201	protein_coding	NACC2	542.025	2.26923	0.28947	4.38468	1.16156e-05	0.00152717
673	ENST00000293328.7	ENSG00000173757.9	AC099811.2-001	protein_coding	STAT5B	367.255	2.26573	0.26822	4.71898	2.37024e-06	0.000385515
674	ENST00000284274.4	ENSG00000154124.4	CTD-2335I23.1-001	protein_coding	OTULIN	889.732	2.26349	0.339432	3.72237	0.000197362	0.0170722
675	ENST00000621309.4	ENSG00000158769.17	F11R-206	protein_coding	F11R	102.939	2.26177	0.302494	4.1712	3.02994e-05	0.00353144
676	ENST00000309859.8	ENSG00000103365.15	AC008915.5-001	protein_coding	GGA2	1178.89	2.25832	0.253235	4.969	6.72994e-07	0.000127755
677	ENST00000599398.5	ENSG00000105321.13	CTC-483I11.4-003	protein_coding	CCDC9	104.414	2.24335	0.304296	4.08597	4.38922e-05	0.00477426
678	ENST00000443632.2	ENSG00000169635.9	KB-1323B2.5-001	protein_coding	HIC2	58.5893	2.21477	0.250078	4.85756	1.18842e-06	0.000210596
679	ENST00000409078.7	ENSG00000074054.18	AC013399.2-001	protein_coding	CLASP1	155.437	2.20101	0.289666	4.14618	3.38069e-05	0.00382747
680	ENST00000238667.8	ENSG00000119686.9	RP11-507E23.3-001	protein_coding	FLVCR2	743.852	2.19752	0.318232	3.76305	0.000167853	0.0149681
681	ENST00000396842.6	ENSG00000144597.13	AC027125.1-001	protein_coding	EAF1	1597.47	2.19308	0.254118	4.695	2.66612e-06	0.000427164
682	ENST00000229794.8	ENSG00000112062.10	RP1-179N16.5-002	protein_coding	MAPK14	586.942	2.18676	0.332572	3.56844	0.00035911	0.0280835
683	ENST00000378509.8	ENSG00000205060.10	AC008154.3-001	protein_coding	SLC35B4	213.029	2.16926	0.266122	4.39369	1.11445e-05	0.00147644
684	ENST00000533213.6	ENSG00000099204.18	ABLIM1-214	protein_coding	ABLIM1	41.6893	2.16536	0.332261	3.50735	0.000452585	0.0337955
685	ENST00000014914.5	ENSG00000013588.7	RP11-392P7.4-001	protein_coding	GPRC5A	1872.1	2.14935	0.296156	3.88088	0.000104077	0.0100857
686	ENST00000433206.6	ENSG00000002834.17	LASP1-203	protein_coding	LASP1	42.2311	2.14335	0.330805	3.45628	0.000547695	0.0394888
687	ENST00000472591.2	ENSG00000146918.19	AC093662.4-009	processed_transcript	NCAPG2	181.942	2.1184	0.324799	3.44336	0.000574535	0.0411244
688	ENST00000288381.4	ENSG00000157600.11	RP13-360B22.2-001	protein_coding	TMEM164	88.6355	2.11073	0.291562	3.80958	0.000139204	0.012792
689	ENST00000610315.1	ENSG00000261115.5	TMEM178B-203	protein_coding	TMEM178B	410.664	2.09414	0.234652	4.66284	3.11876e-06	0.000484782
690	ENST00000646274.1	ENSG00000074054.18	AC013399.2-017	protein_coding	CLASP1	63.2705	2.07645	0.273278	3.93902	8.18137e-05	0.00823186
691	ENST00000409645.5	ENSG00000152127.8	AC013718.1-001	protein_coding	MGAT5	1060.98	2.06151	0.264579	4.01208	6.01854e-05	0.00629928
692	ENST00000338821.5	ENSG00000054793.13	RP5-827A12.1-003	protein_coding	ATP9A	7320.56	2.05995	0.256916	4.12567	3.69663e-05	0.00413783
693	ENST00000586659.5	ENSG00000197256.10	CTB-164O19.4-001	protein_coding	KANK2	949.228	2.04089	0.244678	4.25413	2.09868e-05	0.00255111
694	ENST00000275053.8	ENSG00000146263.11	RP1-39B17.2-001	protein_coding	MMS22L	347.056	2.04073	0.304062	3.42276	0.000619884	0.0437824
695	ENST00000309602.4	ENSG00000173621.8	RP11-15L8.1-001	protein_coding	LRFN4	366.71	2.03526	0.258738	4.00121	6.30197e-05	0.00656618
696	ENST00000373647.8	ENSG00000011454.16	RP11-123N4.2-001	protein_coding	RABGAP1	1485.14	2.02106	0.220466	4.63137	3.6326e-06	0.000548357
697	ENST00000394691.6	ENSG00000126822.16	PLEKHG3-202	protein_coding	PLEKHG3	838.776	1.93775	0.276873	3.38693	0.000706803	0.0491696
698	ENST00000258201.8	ENSG00000135723.13	AC040160.12-001	protein_coding	FHOD1	1111.3	1.92714	0.24732	3.74872	0.000177736	0.015635
699	ENST00000372718.7	ENSG00000084070.11	RP1-228H13.3-001	protein_coding	SMAP2	560.313	1.90821	0.24676	3.68053	0.000232747	0.0193596
700	ENST00000484731.2	ENSG00000126822.16	AL121774.3-012	protein_coding	PLEKHG3	649.46	1.88936	0.258012	3.44697	0.000566905	0.0406623
701	ENST00000525751.5	ENSG00000090621.13	RP11-69E11.6-019	retained_intron	PABPC4	240.406	1.83615	0.209597	3.98933	6.62591e-05	0.00683179
